# Supplementary material for: Atmospheric carbon dioxide concentration as fuel gauge
Source: Sci Rep. 2025 Apr 25;15:14490. doi: 10.1038/s41598-025-98459-1 (PMC12032059; doi:10.1038/s41598-025-98459-1)
Supplement: Supplementary file 1 — Supplementary Material 1 [file 41598_2025_98459_MOESM1_ESM.xlsx]

## Sheet: Energy Scenarios
		Unit	Present	2.6	4.5	7	8.5	Paleo		Energy Use	21	TW	Time	Present	RCP 2.6	RCP 4.5	RCP 7.0	RCP 8.5	2000ppm	Present	RCP 2.6	RCP 4.5	RCP 7.0	RCP 8.5	2000ppm	Present	RPC 2.6	RCP 4.5	RCP 7.0	RCP 8.5	2000 ppm	Present	RCP 2.6	RCP 4.5	RCP 7.0	RCP 8.5	2000 ppm	Present	RCP 2.6	RCP 4.5	RCP 7.0	RCP 8.5	2000 ppm
	Temperature Incr. - Raditative Forcing	degC	0.606097	0.69233	1.19472	1.85129	2.24282	3.15362		Population	12000000000	ppl	2020	21	21	21	21	21	21	885.458	885.458	885.458	885.458	885.458	885.458	0.083043	0.083043	0.083043	0.083043	0.083043	0.083043	19.2561	19.2561	19.2561	19.2561	19.2561	19.2561
	Tempereture Incr. - Climate Sensitivity	degC	1.82	2.08	3.6	5.6	6.8	9.6128		CO2 paleo	2000	ppm	2021	21	21.504	21.504	21.504	21.504	21.504	906.458	906.962	906.962	906.962	906.962	906.962	0.0850125	0.0850597	0.0850597	0.0850597	0.0850597	0.0850597	19.2147	19.6749	19.6749	19.6749	19.6749	19.6749
	CO2 Concentration	ppm	421	445.731	617.958	930.82	1178.64	2000		CO2 Pre-Industrial	278	ppm	2022	21	22.0201	22.0201	22.0201	22.0201	22.0201	927.458	928.983	928.983	928.983	928.983	928.983	0.086982	0.0871249	0.0871249	0.0871249	0.0871249	0.0871249	19.1734	20.1016	20.1016	20.1016	20.1016	20.1016
	CO2 Concentration Increment	ppm	143	167.731	339.958	652.82	900.637	1722		CO2 Present	421	ppm	2023	21	22.5486	22.5486	22.5486	22.5486	22.5486	948.458	951.531	951.531	951.531	951.531	951.531	0.0889514	0.0892396	0.0892396	0.0892396	0.0892396	0.0892396	19.132	20.5364	20.5364	20.5364	20.5364	20.5364
	Carbon Increment	Gt	304.98	357.724	725.037	1392.29	1920.81	3672.56		Growth Rate	0.024		2024	21	23.0897	23.0897	23.0897	23.0897	23.0897	969.458	974.621	974.621	974.621	974.621	974.621	0.0909209	0.0914051	0.0914051	0.0914051	0.0914051	0.0914051	19.0907	20.9792	20.9792	20.9792	20.9792	20.9792
	Energy Consumption at Peak	TW	21	24.6318	49.9239	95.8687	132.261	252.881		Fossil fuel ratio	0.841		2025	21	23.6439	23.6439	23.6439	23.6439	23.6439	990.458	998.265	998.265	998.265	998.265	998.265	0.0928904	0.0936225	0.0936225	0.0936225	0.0936225	0.0936225	19.0493	21.4303	21.4303	21.4303	21.4303	21.4303
	Exhausted Energy at Peak	TWyr	885.458	1038.59	2105.02	4042.28	5576.76	10662.7		ppm to tone	7.82	Gt/ppm	2026	21	24.2114	24.2114	24.2114	24.2114	24.2114	1011.46	1022.48	1022.48	1022.48	1022.48	1022.48	0.0948599	0.0958932	0.0958932	0.0958932	0.0958932	0.0958932	19.0079	21.8896	21.8896	21.8896	21.8896	21.8896
	Energy Increments from Present	TWyr	0	153.134	1219.57	3156.82	4691.3	9777.2		CO2 emission - Coal	3.525	t/TWyr	2027	21	24.6318	24.7924	24.7924	24.7924	24.7924	1032.46	1047.11	1047.27	1047.27	1047.27	1047.27	0.0968294	0.0982033	0.0982184	0.0982184	0.0982184	0.0982184	18.9666	22.2129	22.3574	22.3574	22.3574	22.3574
	Consumed Energy at Peak	%	0.083043	0.0974047	0.19742	0.379106	0.523018	1		CO2 emission - Oil	2.029	t/TWyr	2028	21	24.6318	25.3874	25.3874	25.3874	25.3874	1053.46	1071.74	1072.66	1072.66	1072.66	1072.66	0.0987989	0.100513	0.100599	0.100599	0.100599	0.100599	18.9252	22.156	22.8335	22.8335	22.8335	22.8335
	Remaining Energy at Peak	%	0.916957	0.902595	0.80258	0.620894	0.476982	0		CO2 emission - Gas	1.56	t/TWyr	2029	21	24.6318	25.9967	25.9967	25.9967	25.9967	1074.46	1096.37	1098.65	1098.65	1098.65	1098.65	0.100768	0.102824	0.103037	0.103037	0.103037	0.103037	18.8839	22.0991	23.3181	23.3181	23.3181	23.3181
	Constant Consumption up to 2100	TW	0	2.04179	16.2609	42.0909	62.5507	130.363		Fossil fuel Mix	0.674		2030	21	24.6318	26.6207	26.6207	26.6207	26.6207	1095.46	1121	1125.27	1125.27	1125.27	1125.27	0.102738	0.105134	0.105534	0.105534	0.105534	0.105534	18.8425	22.0422	23.8113	23.8113	23.8113	23.8113
	Per cap. Consump. at Peak	W cap-1	1750	2052.65	4160.32	7989.06	11021.8	21073.4		EROI Decline - Slow	0.5		2031	21	24.6318	27.2596	27.2596	27.2596	27.2596	1116.46	1145.64	1152.53	1152.53	1152.53	1152.53	0.104707	0.107444	0.108091	0.108091	0.108091	0.108091	18.8011	21.9853	24.3131	24.3131	24.3131	24.3131
	Constant Per cap. Consumption	W cap-1	0	170.149	1355.07	3507.57	5212.56	10863.6		EROI Decline - Medium	1		2032	21	24.6318	27.9138	27.9138	27.9138	27.9138	1137.46	1170.27	1180.45	1180.45	1180.45	1180.45	0.106677	0.109754	0.110709	0.110709	0.110709	0.110709	18.7598	21.9284	24.8235	24.8235	24.8235	24.8235
	Consumed Fossil Fuel	TWyr	744.671	873.456	1770.33	3399.55	4690.06	8967.29		EROI Decline - Rapid	2		2033	21	24.6318	28.5837	28.5837	28.5837	28.5837	1158.46	1194.9	1209.03	1209.03	1209.03	1209.03	0.108646	0.112064	0.113389	0.113389	0.113389	0.113389	18.7184	21.8715	25.3426	25.3426	25.3426	25.3426
	Total CO2 Emission - Coal only	Gt	2624.96	3078.93	6240.4	11983.4	16532.4	31609.7		Accessible Energy - Slow	1		2034	21	24.6318	29.2697	29.2697	29.2697	29.2697	1179.46	1219.53	1238.3	1238.3	1238.3	1238.3	0.110616	0.114374	0.116134	0.116134	0.116134	0.116134	18.6771	21.8146	25.8705	25.8705	25.8705	25.8705
	Total CO2 Emission - Oil only	Gt	1510.94	1772.24	3591.99	6897.69	9516.12	18194.6		Accessible Energy - Medium	1		2035	21	24.6318	29.9722	29.9722	29.9722	29.9722	1200.46	1244.16	1268.27	1268.27	1268.27	1268.27	0.112585	0.116684	0.118945	0.118945	0.118945	0.118945	18.6357	21.7577	26.4071	26.4071	26.4071	26.4071
	Total CO2 Emission - Gas only	Gt	1161.69	1362.59	2761.71	5303.3	7316.49	13989		Accessible Energy - Rapid	0.5		2036	21	24.6318	30.6915	30.6915	30.6915	30.6915	1221.46	1268.79	1298.96	1298.96	1298.96	1298.96	0.114555	0.118994	0.121824	0.121824	0.121824	0.121824	18.5943	21.7008	26.9526	26.9526	26.9526	26.9526
	Fossil Mix - CO2	Gt	1769.23	2075.2	4206.03	8076.83	11142.9	21304.9		Exhausted Energy at Peak - Slow	10662.7	TWyr	2037	21	24.6318	31.4281	31.4281	31.4281	31.4281	1242.46	1293.43	1330.39	1330.39	1330.39	1330.39	0.116524	0.121304	0.124771	0.124771	0.124771	0.124771	18.553	21.6439	27.5068	27.5068	27.5068	27.5068
	Growth Years	yrs	0	6.72594	36.5136	64.0253	77.5939	104.922		Exhausted Energy at Peak - Medium	5331.33	TWyr	2038	21	24.6318	32.1824	32.1824	32.1824	32.1824	1263.46	1318.06	1362.57	1362.57	1362.57	1362.57	0.118494	0.123614	0.127789	0.127789	0.127789	0.127789	18.5116	21.587	28.0698	28.0698	28.0698	28.0698
	Constant Years	yrs	465.581	390.717	171.414	69.0567	38.4533	0		Exhausted Energy at Peak - Rapid	2665.66	TWyr	2039	21	24.6318	32.9548	32.9548	32.9548	32.9548	1284.46	1342.69	1395.53	1395.53	1395.53	1395.53	0.120463	0.125925	0.13088	0.13088	0.13088	0.13088	18.4703	21.5301	28.6417	28.6417	28.6417	28.6417
	Carbon Capture and Sequerstation	Gt yr-1	26.5212	31.1079	63.0497	121.074	167.035	0		Peak Net Consumption - Slow	126.441	TW	2040	21	24.6318	33.7457	33.7457	33.7457	33.7457	1305.46	1367.32	1429.27	1429.27	1429.27	1429.27	0.122433	0.128235	0.134045	0.134045	0.134045	0.134045	18.4289	21.4732	29.2223	29.2223	29.2223	29.2223
	Years Left	yrs	465.581	397.443	207.927	133.082	116.047	104.922		Peak Net Consumption - Medium	63.2203	TW	2041	21	24.6318	34.5556	34.5556	34.5556	34.5556	1326.46	1391.95	1463.83	1463.83	1463.83	1463.83	0.124402	0.130545	0.137286	0.137286	0.137286	0.137286	18.3876	21.4163	29.8116	29.8116	29.8116	29.8116
Slow	Energy Cost	%	0.0415215	0.0487023	0.0987101	0.189553	0.261509	0.5		Peak Net Consumption - Rapid	31.6101	TW	2042	21	24.6318	35.3849	35.3849	35.3849	35.3849	1347.46	1416.59	1499.22	1499.22	1499.22	1499.22	0.126372	0.132855	0.140604	0.140604	0.140604	0.140604	18.3462	21.3593	30.4097	30.4097	30.4097	30.4097
Medium	Energy Cost	%	0.083043	0.0974047	0.19742	0.379106	0.523018	1		Years	75	yrs	2043	21	24.6318	36.2342	36.2342	36.2342	36.2342	1368.46	1441.22	1535.45	1535.45	1535.45	1535.45	0.128341	0.135165	0.144003	0.144003	0.144003	0.144003	18.3048	21.3024	31.0164	31.0164	31.0164	31.0164
Rapid	Energy Cost	%	0.166086	0.194809	0.394841	0.758212	1.04604	2					2044	21	24.6318	37.1038	37.1038	37.1038	37.1038	1389.46	1465.85	1572.55	1572.55	1572.55	1572.55	0.130311	0.137475	0.147482	0.147482	0.147482	0.147482	18.2635	21.2455	31.6316	31.6316	31.6316	31.6316
Sllow	Net Energy Consumption	TW	20.128	23.4322	44.9959	77.6965	97.6739	126.441					2045	21	24.6318	37.9943	37.9943	37.9943	37.9943	1410.46	1490.48	1610.55	1610.55	1610.55	1610.55	0.13228	0.139785	0.151046	0.151046	0.151046	0.151046	18.2221	21.1886	32.2554	32.2554	32.2554	32.2554
Medium	Net Energy Consumption	TW	19.2561	22.2326	40.0679	59.5243	63.0863	0					2046	21	24.6318	38.9061	38.9061	38.9061	38.9061	1431.46	1515.11	1649.45	1649.45	1649.45	1649.45	0.13425	0.142095	0.154694	0.154694	0.154694	0.154694	18.1808	21.1317	32.8876	32.8876	32.8876	32.8876
Rapid	Net Energy Consumption	TW	17.5122	19.8333	30.2119	23.1799	0	0					2047	21	24.6318	39.8399	39.8399	39.8399	39.8399	1452.46	1539.74	1689.29	1689.29	1689.29	1689.29	0.136219	0.144405	0.158431	0.158431	0.158431	0.158431	18.1394	21.0748	33.528	33.528	33.528	33.528
Slow	Constant Years	yrs	354.228	298.038	133.254	55.8304	32.2442	0					2048	21	24.6318	40.796	40.796	40.796	40.796	1473.46	1564.38	1730.09	1730.09	1730.09	1730.09	0.138189	0.146715	0.162257	0.162257	0.162257	0.162257	18.098	21.0179	34.1766	34.1766	34.1766	34.1766
Medium	Constant Years	yrs	232.79	195.358	85.7068	34.5283	19.2267	0					2049	21	24.6318	41.7752	41.7752	41.7752	41.7752	1494.46	1589.01	1771.86	1771.86	1771.86	1771.86	0.140158	0.149026	0.166175	0.166175	0.166175	0.166175	18.0567	20.961	34.8332	34.8332	34.8332	34.8332
Rapid	Constant Years	yrs	105.854	87.138	32.3122	6.723	-1.89775	-29.2263					2050	21	24.6318	42.7778	42.7778	42.7778	42.7778	1515.46	1613.64	1814.64	1814.64	1814.64	1814.64	0.142128	0.151336	0.170187	0.170187	0.170187	0.170187	18.0153	20.9041	35.4975	35.4975	35.4975	35.4975
Slow	Years Left	yrs	354.228	304.764	169.767	119.856	109.838	104.922					2051	21	24.6318	43.8044	43.8044	43.8044	43.8044	1536.46	1638.27	1858.45	1858.45	1858.45	1858.45	0.144097	0.153646	0.174295	0.174295	0.174295	0.174295	17.974	20.8472	36.1695	36.1695	36.1695	36.1695
Medium	Years Left	yrs	232.79	202.084	122.22	98.5536	96.8206	104.922					2052	21	24.6318	44.8557	44.8557	44.8557	44.8557	1557.46	1662.9	1903.3	1903.3	1903.3	1903.3	0.146067	0.155956	0.178502	0.178502	0.178502	0.178502	17.9326	20.7903	36.8489	36.8489	36.8489	36.8489
Rapid	Years Left	yrs	105.854	93.864	68.8259	70.7483	75.6962	75.6962					2053	21	24.6318	45.9323	45.9323	45.9323	45.9323	1578.46	1687.53	1949.24	1949.24	1949.24	1949.24	0.148036	0.158266	0.18281	0.18281	0.18281	0.18281	17.8912	20.7334	37.5354	37.5354	37.5354	37.5354
													2054	21	24.6318	47.0346	47.0346	47.0346	47.0346	1599.46	1712.17	1996.27	1996.27	1996.27	1996.27	0.150006	0.160576	0.187221	0.187221	0.187221	0.187221	17.8499	20.6765	38.2288	38.2288	38.2288	38.2288
													2055	21	24.6318	48.1635	48.1635	48.1635	48.1635	1620.46	1736.8	2044.43	2044.43	2044.43	2044.43	0.151975	0.162886	0.191738	0.191738	0.191738	0.191738	17.8085	20.6196	38.9287	38.9287	38.9287	38.9287
		Unit	Present	2.6	4.5	7	8.5	Paleo					2056	21	24.6318	49.3194	49.3194	49.3194	49.3194	1641.46	1761.43	2093.75	2093.75	2093.75	2093.75	0.153945	0.165196	0.196363	0.196363	0.196363	0.196363	17.7672	20.5627	39.6349	39.6349	39.6349	39.6349
	CO2 Concentration	ppm	421	445.731	617.958	930.82	1178.64	2000					2057	21	24.6318	49.9239	50.5031	50.5031	50.5031	1662.46	1786.06	2143.68	2144.26	2144.26	2144.26	0.155914	0.167506	0.201045	0.2011	0.2011	0.2011	17.7258	20.5058	39.8869	40.3469	40.3469	40.3469
	CO2 Concentration Increment	ppm	143	167.731	339.958	652.82	900.637	1722					2058	21	24.6318	49.9239	51.7151	51.7151	51.7151	1683.46	1810.69	2193.6	2195.97	2195.97	2195.97	0.157884	0.169816	0.205727	0.20595	0.20595	0.20595	17.6844	20.4489	39.6532	41.0644	41.0644	41.0644
	Carbon Increment	Gt	304.98	357.724	725.037	1392.29	1920.81	3672.56					2059	21	24.6318	49.9239	52.9563	52.9563	52.9563	1704.46	1835.33	2243.52	2248.93	2248.93	2248.93	0.159853	0.172127	0.21041	0.210916	0.210916	0.210916	17.6431	20.392	39.4194	41.787	41.787	41.787
	Energy Consumption at Peak	TW	21	24.6318	49.9239	95.8687	132.261	252.881					2060	21	24.6318	49.9239	54.2272	54.2272	54.2272	1725.46	1859.96	2293.45	2303.15	2303.15	2303.15	0.161823	0.174437	0.215092	0.216002	0.216002	0.216002	17.6017	20.3351	39.1857	42.5141	42.5141	42.5141
	Exhausted Energy at Peak	TWyr	885.458	1038.59	2105.02	4042.28	5576.76	10662.7					2061	21	24.6318	49.9239	55.5287	55.5287	55.5287	1746.46	1884.59	2343.37	2358.68	2358.68	2358.68	0.163792	0.176747	0.219774	0.22121	0.22121	0.22121	17.5604	20.2782	38.9519	43.2452	43.2452	43.2452
	Energy Increments from Present	TWyr	0	153.134	1219.57	3156.82	4691.3	9777.2					2062	21	24.6318	49.9239	56.8614	56.8614	56.8614	1767.46	1909.22	2393.3	2415.54	2415.54	2415.54	0.165762	0.179057	0.224456	0.226543	0.226543	0.226543	17.519	20.2213	38.7182	43.9799	43.9799	43.9799
	Consumed Energy at Peak	%	0.083043	0.0974047	0.19742	0.379106	0.523018	1					2063	21	24.6318	49.9239	58.2261	58.2261	58.2261	1788.46	1933.85	2443.22	2473.77	2473.77	2473.77	0.167731	0.181367	0.229138	0.232003	0.232003	0.232003	17.4776	20.1644	38.4844	44.7174	44.7174	44.7174
	Remaining Energy at Peak	%	0.916957	0.902595	0.80258	0.620894	0.476982	0					2064	21	24.6318	49.9239	59.6235	59.6235	59.6235	1809.46	1958.48	2493.14	2533.39	2533.39	2533.39	0.169701	0.183677	0.23382	0.237595	0.237595	0.237595	17.4363	20.1075	38.2507	45.4572	45.4572	45.4572
	Constant Consumption up to 2100	TW	0	2.04179	16.2609	42.0909	62.5507	130.363					2065	21	24.6318	49.9239	61.0545	61.0545	61.0545	1830.46	1983.12	2543.07	2594.45	2594.45	2594.45	0.17167	0.185987	0.238502	0.243321	0.243321	0.243321	17.3949	20.0506	38.0169	46.1986	46.1986	46.1986
	Per cap. Consump. at Peak	W cap-1	1750	2052.65	4160.32	7989.06	11021.8	21073.4					2066	21	24.6318	49.9239	62.5198	62.5198	62.5198	1851.46	2007.75	2592.99	2656.97	2656.97	2656.97	0.17364	0.188297	0.243184	0.249185	0.249185	0.249185	17.3536	19.9937	37.7832	46.9408	46.9408	46.9408
	Constant Per cap. Consumption	W cap-1	0	170.149	1355.07	3507.57	5212.56	10863.6					2067	21	24.6318	49.9239	64.0202	64.0202	64.0202	1872.46	2032.38	2642.92	2720.99	2720.99	2720.99	0.175609	0.190607	0.247867	0.255189	0.255189	0.255189	17.3122	19.9368	37.5494	47.683	47.683	47.683
													2068	21	24.6318	49.9239	65.5567	65.5567	65.5567	1893.46	2057.01	2692.84	2786.55	2786.55	2786.55	0.177579	0.192917	0.252549	0.261337	0.261337	0.261337	17.2709	19.8799	37.3157	48.4243	48.4243	48.4243
	Growth Years	yrs	0	6.72594	36.5136	64.0253	77.5939	104.922					2069	21	24.6318	49.9239	67.1301	67.1301	67.1301	1914.46	2081.64	2742.76	2853.68	2853.68	2853.68	0.179548	0.195228	0.257231	0.267633	0.267633	0.267633	17.2295	19.823	37.0819	49.1639	49.1639	49.1639
	Constant Years	yrs	465.581	390.717	171.414	69.0567	38.4533	0					2070	21	24.6318	49.9239	68.7412	68.7412	68.7412	1935.46	2106.28	2792.69	2922.42	2922.42	2922.42	0.181518	0.197538	0.261913	0.27408	0.27408	0.27408	17.1881	19.7661	36.8482	49.9006	49.9006	49.9006
	Years Left	yrs	465.581	397.443	207.927	133.082	116.047	104.922					2071	21	24.6318	49.9239	70.391	70.391	70.391	1956.46	2130.91	2842.61	2992.81	2992.81	2992.81	0.183487	0.199848	0.266595	0.280681	0.280681	0.280681	17.1468	19.7092	36.6144	50.6336	50.6336	50.6336
													2072	21	24.6318	49.9239	72.0804	72.0804	72.0804	1977.46	2155.54	2892.53	3064.89	3064.89	3064.89	0.185456	0.202158	0.271277	0.287441	0.287441	0.287441	17.1054	19.6523	36.3807	51.3615	51.3615	51.3615
	Energy Cost	%	0.0415215	0.0487023	0.0987101	0.189553	0.261509	0.5					2073	21	24.6318	49.9239	73.8103	73.8103	73.8103	1998.46	2180.17	2942.46	3138.7	3138.7	3138.7	0.187426	0.204468	0.275959	0.294364	0.294364	0.294364	17.0641	19.5954	36.1469	52.0832	52.0832	52.0832
	Net Energy Consumption	TW	20.128	23.4322	44.9959	77.6965	97.6739	126.441					2074	21	24.6318	49.9239	75.5818	75.5818	75.5818	2019.46	2204.8	2992.38	3214.28	3214.28	3214.28	0.189395	0.206778	0.280641	0.301452	0.301452	0.301452	17.0227	19.5385	35.9132	52.7975	52.7975	52.7975
	Constant Years	yrs	354.228	298.038	133.254	55.8304	32.2442	0					2075	21	24.6318	49.9239	77.3957	77.3957	77.3957	2040.46	2229.43	3042.31	3291.68	3291.68	3291.68	0.191365	0.209088	0.285324	0.308711	0.308711	0.308711	16.9813	19.4816	35.6794	53.5028	53.5028	53.5028
	Years Left	yrs	354.228	304.764	169.767	119.856	109.838	104.922					2076	21	24.6318	49.9239	79.2532	79.2532	79.2532	2061.46	2254.07	3092.23	3370.93	3370.93	3370.93	0.193334	0.211398	0.290006	0.316144	0.316144	0.316144	16.94	19.4247	35.4457	54.1978	54.1978	54.1978
													2077	21	24.6318	49.9239	81.1553	81.1553	81.1553	2082.46	2278.7	3142.15	3452.08	3452.08	3452.08	0.195304	0.213708	0.294688	0.323755	0.323755	0.323755	16.8986	19.3678	35.2119	54.8809	54.8809	54.8809
	Energy Cost	%	0.083043	0.0974047	0.19742	0.379106	0.523018	1					2078	21	24.6318	49.9239	83.103	83.103	83.103	2103.46	2303.33	3192.08	3535.19	3535.19	3535.19	0.197273	0.216018	0.29937	0.331549	0.331549	0.331549	16.8573	19.3109	34.9782	55.5503	55.5503	55.5503
	Net Energy Consumption	TW	19.2561	22.2326	40.0679	59.5243	63.0863	0					2079	21	24.6318	49.9239	85.0975	85.0975	85.0975	2124.46	2327.96	3242	3620.28	3620.28	3620.28	0.199243	0.218329	0.304052	0.339529	0.339529	0.339529	16.8159	19.254	34.7444	56.2044	56.2044	56.2044
	Constant Years	yrs	232.79	195.358	85.7068	34.5283	19.2267	0					2080	21	24.6318	49.9239	87.1398	87.1398	87.1398	2145.46	2352.59	3291.93	3707.42	3707.42	3707.42	0.201212	0.220639	0.308734	0.347702	0.347702	0.347702	16.7745	19.1971	34.5107	56.8411	56.8411	56.8411
	Years Left	yrs	232.79	202.084	122.22	98.5536	96.8206	104.922					2081	21	24.6318	49.9239	89.2312	89.2312	89.2312	2166.46	2377.23	3341.85	3796.66	3796.66	3796.66	0.203182	0.222949	0.313416	0.35607	0.35607	0.35607	16.7332	19.1402	34.2769	57.4586	57.4586	57.4586
													2082	21	24.6318	49.9239	91.3727	91.3727	91.3727	2187.46	2401.86	3391.77	3888.03	3888.03	3888.03	0.205151	0.225259	0.318098	0.36464	0.36464	0.36464	16.6918	19.0833	34.0432	58.0546	58.0546	58.0546
	Energy Cost	%	0.166086	0.194809	0.394841	0.758212	1.04604	2					2083	21	24.6318	49.9239	93.5657	93.5657	93.5657	2208.46	2426.49	3441.7	3981.59	3981.59	3981.59	0.207121	0.227569	0.322781	0.373415	0.373415	0.373415	16.6505	19.0264	33.8094	58.6269	58.6269	58.6269
	Net Energy Consumption	TW	17.5122	19.8333	30.2119	23.1799	0	0					2084	21	24.6318	49.9239	95.8113	95.8113	95.8113	2229.46	2451.12	3491.62	4077.41	4077.41	4077.41	0.20909	0.229879	0.327463	0.382401	0.382401	0.382401	16.6091	18.9695	33.5757	59.173	59.173	59.173
	Constant Years	yrs	105.854	87.138	32.3122	6.723	-1.89775	-29.2263					2085	21	24.6318	49.9239	95.8687	98.1107	98.1107	2250.46	2475.75	3541.54	4173.27	4175.52	4175.52	0.21106	0.232189	0.332145	0.391392	0.391602	0.391602	16.5677	18.9126	33.3419	58.3465	59.6904	59.6904
	Years Left	yrs	105.854	93.864	68.8259	70.7483	75.6962	75.6962					2086	21	24.6318	49.9239	95.8687	100.465	100.465	2271.46	2500.38	3591.47	4269.14	4275.98	4275.98	0.213029	0.234499	0.336827	0.400383	0.401024	0.401024	16.5264	18.8557	33.1082	57.4845	60.1763	60.1763
													2087	21	24.6318	49.9239	95.8687	102.877	102.877	2292.46	2525.02	3641.39	4365.01	4378.86	4378.86	0.214999	0.236809	0.341509	0.409374	0.410672	0.410672	16.485	18.7988	32.8744	56.6226	60.628	60.628
													2088	21	24.6318	49.9239	95.8687	105.346	105.346	2313.46	2549.65	3691.32	4460.88	4484.2	4484.2	0.216968	0.239119	0.346191	0.418365	0.420552	0.420552	16.4437	18.7419	32.6407	55.7606	61.0423	61.0423
													2089	21	24.6318	49.9239	95.8687	107.874	107.874	2334.46	2574.28	3741.24	4556.75	4592.08	4592.08	0.218938	0.24143	0.350873	0.427356	0.430669	0.430669	16.4023	18.685	32.4069	54.8987	61.4159	61.4159
													2090	21	24.6318	49.9239	95.8687	110.463	110.463	2355.46	2598.91	3791.16	4652.62	4702.54	4702.54	0.220907	0.24374	0.355555	0.436347	0.441029	0.441029	16.3609	18.6281	32.1732	54.0367	61.7455	61.7455
													2091	21	24.6318	49.9239	95.8687	113.114	113.114	2376.46	2623.54	3841.09	4748.49	4815.65	4815.65	0.222877	0.24605	0.360238	0.445338	0.451637	0.451637	16.3196	18.5712	31.9394	53.1747	62.0275	62.0275
													2092	21	24.6318	49.9239	95.8687	115.829	115.829	2397.46	2648.18	3891.01	4844.36	4931.48	4931.48	0.224846	0.24836	0.36492	0.454329	0.462501	0.462501	16.2782	18.5143	31.7057	52.3128	62.2579	62.2579
													2093	21	24.6318	49.9239	95.8687	118.609	118.609	2418.46	2672.81	3940.94	4940.22	5050.09	5050.09	0.226816	0.25067	0.369602	0.46332	0.473624	0.473624	16.2369	18.4574	31.4719	51.4508	62.4327	62.4327
													2094	21	24.6318	49.9239	95.8687	121.455	121.455	2439.46	2697.44	3990.86	5036.09	5171.55	5171.55	0.228785	0.25298	0.374284	0.472311	0.485015	0.485015	16.1955	18.4004	31.2382	50.5888	62.5476	62.5476
													2095	21	24.6318	49.9239	95.8687	124.37	124.37	2460.46	2722.07	4040.78	5131.96	5295.92	5295.92	0.230755	0.25529	0.378966	0.481302	0.496679	0.496679	16.1541	18.3435	31.0044	49.7269	62.5981	62.5981
													2096	21	24.6318	49.9239	95.8687	127.355	127.355	2481.46	2746.7	4090.71	5227.83	5423.27	5423.27	0.232724	0.2576	0.383648	0.490294	0.508623	0.508623	16.1128	18.2866	30.7707	48.8649	62.5793	62.5793
													2097	21	24.6318	49.9239	95.8687	130.412	130.412	2502.46	2771.33	4140.63	5323.7	5553.68	5553.68	0.234694	0.25991	0.38833	0.499285	0.520854	0.520854	16.0714	18.2297	30.5369	48.003	62.4862	62.4862
													2098	21	24.6318	49.9239	95.8687	132.261	133.541	2523.46	2795.97	4190.55	5419.57	5685.94	5687.22	0.236663	0.26222	0.393012	0.508276	0.533258	0.533378	16.0301	18.1728	30.3032	47.141	61.732	62.3134
													2099	21	24.6318	49.9239	95.8687	132.261	136.746	2544.46	2820.6	4240.48	5515.44	5818.21	5823.97	0.238633	0.264531	0.397694	0.517267	0.545662	0.546203	15.9887	18.1159	30.0694	46.279	60.0914	62.0551
													2100	21	24.6318	49.9239	95.8687	132.261	140.028	2565.46	2845.23	4290.4	5611.31	5950.47	5964	0.240602	0.266841	0.402377	0.526258	0.558066	0.559335	15.9474	18.059	29.8357	45.4171	58.4508	61.7055
													2101	21	24.6318	49.9239	95.8687	132.261	143.389	2586.46	2869.86	4340.33	5707.17	6082.73	6107.39	0.242572	0.269151	0.407059	0.535249	0.57047	0.572783	15.906	18.0021	29.6019	44.5551	56.8102	61.2582
													2102	21	24.6318	49.9239	95.8687	132.261	146.83	2607.46	2894.49	4390.25	5803.04	6214.99	6254.22	0.244541	0.271461	0.411741	0.54424	0.582875	0.586554	15.8646	17.9452	29.3682	43.6931	55.1696	60.7065
													2103	21	24.6318	49.9239	95.8687	132.261	150.354	2628.46	2919.13	4440.17	5898.91	6347.25	6404.57	0.246511	0.273771	0.416423	0.553231	0.595279	0.600655	15.8233	17.8883	29.1344	42.8312	53.529	60.0433
													2104	21	24.6318	49.9239	95.8687	132.261	153.963	2649.46	2943.76	4490.1	5994.78	6479.51	6558.54	0.24848	0.276081	0.421105	0.562222	0.607683	0.615094	15.7819	17.8314	28.9007	41.9692	51.8884	59.2612
													2105	21	24.6318	49.9239	95.8687	132.261	157.658	2670.46	2968.39	4540.02	6090.65	6611.77	6716.19	0.25045	0.278391	0.425787	0.571213	0.620087	0.62988	15.7406	17.7745	28.6669	41.1072	50.2478	58.3523
													2106	21	24.6318	49.9239	95.8687	132.261	161.442	2691.46	2993.02	4589.95	6186.52	6744.04	6877.64	0.252419	0.280701	0.430469	0.580204	0.632491	0.645021	15.6992	17.7176	28.4332	40.2453	48.6072	57.3084
													2107	21	24.6318	49.9239	95.8687	132.261	165.316	2712.46	3017.65	4639.87	6282.39	6876.3	7042.95	0.254389	0.283011	0.435151	0.589195	0.644895	0.660525	15.6578	17.6607	28.1994	39.3833	46.9666	56.1207
													2108	21	24.6318	49.9239	95.8687	132.261	169.284	2733.46	3042.28	4689.79	6378.25	7008.56	7212.24	0.256358	0.285321	0.439834	0.598186	0.6573	0.676402	15.6165	17.6038	27.9657	38.5214	45.326	54.78
													2109	21	24.6318	49.9239	95.8687	132.261	173.347	2754.46	3066.92	4739.72	6474.12	7140.82	7385.58	0.258328	0.287632	0.444516	0.607178	0.669704	0.692659	15.5751	17.5469	27.7319	37.6594	43.6854	53.2766
													2110	21	24.6318	49.9239	95.8687	132.261	177.507	2775.46	3091.55	4789.64	6569.99	7273.08	7563.09	0.260297	0.289942	0.449198	0.616169	0.682108	0.709306	15.5338	17.49	27.4982	36.7974	42.0448	51.6001
													2111	21	24.6318	49.9239	95.8687	132.261	181.767	2796.46	3116.18	4839.57	6665.86	7405.34	7744.86	0.262267	0.292252	0.45388	0.62516	0.694512	0.726353	15.4924	17.4331	27.2644	35.9355	40.4043	49.7399
													2112	21	24.6318	49.9239	95.8687	132.261	186.13	2817.46	3140.81	4889.49	6761.73	7537.6	7930.99	0.264236	0.294562	0.458562	0.634151	0.706916	0.74381	15.451	17.3762	27.0307	35.0735	38.7637	47.6846
													2113	21	24.6318	49.9239	95.8687	132.261	190.597	2838.46	3165.44	4939.41	6857.6	7669.87	8121.58	0.266206	0.296872	0.463244	0.643142	0.719321	0.761685	15.4097	17.3193	26.7969	34.2115	37.1231	45.4221
													2114	21	24.6318	49.9239	95.8687	132.261	195.171	2859.46	3190.07	4989.34	6953.47	7802.13	8316.75	0.268175	0.299182	0.467926	0.652133	0.731725	0.779989	15.3683	17.2624	26.5632	33.3496	35.4825	42.9398
													2115	21	24.6318	49.9239	95.8687	132.261	199.855	2880.46	3214.71	5039.26	7049.34	7934.39	8516.61	0.270145	0.301492	0.472608	0.661124	0.744129	0.798732	15.327	17.2055	26.3294	32.4876	33.8419	40.2243
													2116	21	24.6318	49.9239	95.8687	132.261	204.652	2901.46	3239.34	5089.18	7145.2	8066.65	8721.26	0.272114	0.303802	0.477291	0.670115	0.756533	0.817926	15.2856	17.1486	26.0957	31.6257	32.2013	37.2618
													2117	21	24.6318	49.9239	95.8687	132.261	209.563	2922.46	3263.97	5139.11	7241.07	8198.91	8930.82	0.274084	0.306112	0.481973	0.679106	0.768937	0.83758	15.2442	17.0917	25.8619	30.7637	30.5607	34.0373
													2118	21	24.6318	49.9239	95.8687	132.261	214.593	2943.46	3288.6	5189.03	7336.94	8331.17	9145.42	0.276053	0.308422	0.486655	0.688097	0.781341	0.857705	15.2029	17.0348	25.6282	29.9017	28.9201	30.5354
													2119	21	24.6318	49.9239	95.8687	132.261	219.743	2964.46	3313.23	5238.96	7432.81	8463.43	9365.16	0.278023	0.310733	0.491337	0.697088	0.793746	0.878314	15.1615	16.9779	25.3944	29.0398	27.2795	26.7396
													2120	21	24.6318	49.9239	95.8687	132.261	225.017	2985.46	3337.87	5288.88	7528.68	8595.7	9590.18	0.279992	0.313043	0.496019	0.706079	0.80615	0.899417	15.1202	16.921	25.1607	28.1778	25.6389	22.6328
													2121	21	24.6318	49.9239	95.8687	132.261	230.417	3006.46	3362.5	5338.8	7624.55	8727.96	9820.59	0.281962	0.315353	0.500701	0.71507	0.818554	0.921027	15.0788	16.8641	24.9269	27.3158	23.9983	18.1967
													2122	21	24.6318	49.9239	95.8687	132.261	235.947	3027.46	3387.13	5388.73	7720.42	8860.22	10056.5	0.283931	0.317663	0.505383	0.724062	0.830958	0.943155	15.0374	16.8072	24.6932	26.4539	22.3577	13.4123
													2123	21	24.6318	49.9239	95.8687	132.261	241.61	3048.46	3411.76	5438.65	7816.29	8992.48	10298.2	0.285901	0.319973	0.510065	0.733053	0.843362	0.965815	14.9961	16.7503	24.4594	25.5919	20.7171	8.25946
													2124	21	24.6318	49.9239	95.8687	132.261	247.409	3069.46	3436.39	5488.58	7912.15	9124.74	10545.6	0.28787	0.322283	0.514748	0.742044	0.855766	0.989018	14.9547	16.6934	24.2257	24.7299	19.0765	2.717
													2125	21	24.6318	49.9239	95.8687	132.261	117.095	3090.46	3461.02	5538.5	8008.02	9257	10662.7	0.28984	0.324593	0.51943	0.751035	0.868171	1	14.9134	16.6365	23.9919	23.868	17.4359	0
													2126	21	24.6318	49.9239	95.8687	132.261	0	3111.46	3485.66	5588.42	8103.89	9389.26	10662.7	0.291809	0.326903	0.524112	0.760026	0.880575	1	14.872	16.5796	23.7582	23.006	15.7953	0
													2127	21	24.6318	49.9239	95.8687	132.261	0	3132.46	3510.29	5638.35	8199.76	9521.53	10662.7	0.293778	0.329213	0.528794	0.769017	0.892979	1	14.8307	16.5227	23.5244	22.1441	14.1548	0
													2128	21	24.6318	49.9239	95.8687	132.261	0	3153.46	3534.92	5688.27	8295.63	9653.79	10662.7	0.295748	0.331523	0.533476	0.778008	0.905383	1	14.7893	16.4658	23.2907	21.2821	12.5142	0
													2129	21	24.6318	49.9239	95.8687	132.261	0	3174.46	3559.55	5738.19	8391.5	9786.05	10662.7	0.297717	0.333834	0.538158	0.786999	0.917787	1	14.7479	16.4089	23.0569	20.4201	10.8736	0
													2130	21	24.6318	49.9239	95.8687	132.261	0	3195.46	3584.18	5788.12	8487.37	9918.31	10662.7	0.299687	0.336144	0.54284	0.79599	0.930191	1	14.7066	16.352	22.8232	19.5582	9.23297	0
													2131	21	24.6318	49.9239	95.8687	132.261	0	3216.46	3608.82	5838.04	8583.24	10050.6	10662.7	0.301656	0.338454	0.547522	0.804981	0.942596	1	14.6652	16.2951	22.5894	18.6962	7.59238	0
													2132	21	24.6318	49.9239	95.8687	132.261	0	3237.46	3633.45	5887.97	8679.1	10182.8	10662.7	0.303626	0.340764	0.552205	0.813972	0.955	1	14.6239	16.2382	22.3557	17.8342	5.95179	0
													2133	21	24.6318	49.9239	95.8687	132.261	0	3258.46	3658.08	5937.89	8774.97	10315.1	10662.7	0.305595	0.343074	0.556887	0.822963	0.967404	1	14.5825	16.1813	22.1219	16.9723	4.31119	0
													2134	21	24.6318	49.9239	95.8687	132.261	0	3279.46	3682.71	5987.81	8870.84	10447.4	10662.7	0.307565	0.345384	0.561569	0.831954	0.979808	1	14.5411	16.1244	21.8882	16.1103	2.6706	0
													2135	21	24.6318	49.9239	95.8687	132.261	0	3300.46	3707.34	6037.74	8966.71	10579.6	10662.7	0.309534	0.347694	0.566251	0.840945	0.992212	1	14.4998	16.0675	21.6544	15.2484	1.03001	0
													2136	21	24.6318	49.9239	95.8687	83.037	0	3321.46	3731.97	6087.66	9062.58	10662.7	10662.7	0.311504	0.350004	0.570933	0.849937	1	1	14.4584	16.0106	21.4207	14.3864	0	0
													2137	21	24.6318	49.9239	95.8687	0	0	3342.46	3756.61	6137.59	9158.45	10662.7	10662.7	0.313473	0.352314	0.575615	0.858928	1	1	14.4171	15.9537	21.1869	13.5244	0	0
													2138	21	24.6318	49.9239	95.8687	0	0	3363.46	3781.24	6187.51	9254.32	10662.7	10662.7	0.315443	0.354624	0.580297	0.867919	1	1	14.3757	15.8968	20.9532	12.6625	0	0
													2139	21	24.6318	49.9239	95.8687	0	0	3384.46	3805.87	6237.43	9350.19	10662.7	10662.7	0.317412	0.356935	0.584979	0.87691	1	1	14.3343	15.8399	20.7194	11.8005	0	0
													2140	21	24.6318	49.9239	95.8687	0	0	3405.46	3830.5	6287.36	9446.05	10662.7	10662.7	0.319382	0.359245	0.589662	0.885901	1	1	14.293	15.783	20.4857	10.9385	0	0
													2141	21	24.6318	49.9239	95.8687	0	0	3426.46	3855.13	6337.28	9541.92	10662.7	10662.7	0.321351	0.361555	0.594344	0.894892	1	1	14.2516	15.7261	20.2519	10.0766	0	0
													2142	21	24.6318	49.9239	95.8687	0	0	3447.46	3879.77	6387.2	9637.79	10662.7	10662.7	0.323321	0.363865	0.599026	0.903883	1	1	14.2103	15.6692	20.0182	9.21461	0	0
													2143	21	24.6318	49.9239	95.8687	0	0	3468.46	3904.4	6437.13	9733.66	10662.7	10662.7	0.32529	0.366175	0.603708	0.912874	1	1	14.1689	15.6123	19.7844	8.35265	0	0
													2144	21	24.6318	49.9239	95.8687	0	0	3489.46	3929.03	6487.05	9829.53	10662.7	10662.7	0.32726	0.368485	0.60839	0.921865	1	1	14.1275	15.5554	19.5507	7.49069	0	0
													2145	21	24.6318	49.9239	95.8687	0	0	3510.46	3953.66	6536.98	9925.4	10662.7	10662.7	0.329229	0.370795	0.613072	0.930856	1	1	14.0862	15.4984	19.3169	6.62872	0	0
													2146	21	24.6318	49.9239	95.8687	0	0	3531.46	3978.29	6586.9	10021.3	10662.7	10662.7	0.331199	0.373105	0.617754	0.939847	1	1	14.0448	15.4415	19.0832	5.76676	0	0
													2147	21	24.6318	49.9239	95.8687	0	0	3552.46	4002.92	6636.82	10117.1	10662.7	10662.7	0.333168	0.375415	0.622436	0.948838	1	1	14.0035	15.3846	18.8494	4.9048	0	0
													2148	21	24.6318	49.9239	95.8687	0	0	3573.46	4027.56	6686.75	10213	10662.7	10662.7	0.335138	0.377725	0.627119	0.957829	1	1	13.9621	15.3277	18.6157	4.04283	0	0
													2149	21	24.6318	49.9239	95.8687	0	0	3594.46	4052.19	6736.67	10308.9	10662.7	10662.7	0.337107	0.380036	0.631801	0.966821	1	1	13.9207	15.2708	18.3819	3.18087	0	0
													2150	21	24.6318	49.9239	95.8687	0	0	3615.46	4076.82	6786.6	10404.7	10662.7	10662.7	0.339077	0.382346	0.636483	0.975812	1	1	13.8794	15.2139	18.1482	2.31891	0	0
													2151	21	24.6318	49.9239	95.8687	0	0	3636.46	4101.45	6836.52	10500.6	10662.7	10662.7	0.341046	0.384656	0.641165	0.984803	1	1	13.838	15.157	17.9144	1.45694	0	0
													2152	21	24.6318	49.9239	95.8687	0	0	3657.46	4126.08	6886.44	10596.5	10662.7	10662.7	0.343016	0.386966	0.645847	0.993794	1	1	13.7967	15.1001	17.6807	0.594981	0	0
													2153	21	24.6318	49.9239	66.1746	0	0	3678.46	4150.72	6936.37	10662.7	10662.7	10662.7	0.344985	0.389276	0.650529	1	1	1	13.7553	15.0432	17.4469	0	0	0
													2154	21	24.6318	49.9239	0	0	0	3699.46	4175.35	6986.29	10662.7	10662.7	10662.7	0.346955	0.391586	0.655211	1	1	1	13.714	14.9863	17.2132	0	0	0
													2155	21	24.6318	49.9239	0	0	0	3720.46	4199.98	7036.22	10662.7	10662.7	10662.7	0.348924	0.393896	0.659893	1	1	1	13.6726	14.9294	16.9794	0	0	0
													2156	21	24.6318	49.9239	0	0	0	3741.46	4224.61	7086.14	10662.7	10662.7	10662.7	0.350894	0.396206	0.664576	1	1	1	13.6312	14.8725	16.7457	0	0	0
													2157	21	24.6318	49.9239	0	0	0	3762.46	4249.24	7136.06	10662.7	10662.7	10662.7	0.352863	0.398516	0.669258	1	1	1	13.5899	14.8156	16.5119	0	0	0
													2158	21	24.6318	49.9239	0	0	0	3783.46	4273.87	7185.99	10662.7	10662.7	10662.7	0.354833	0.400826	0.67394	1	1	1	13.5485	14.7587	16.2782	0	0	0
													2159	21	24.6318	49.9239	0	0	0	3804.46	4298.51	7235.91	10662.7	10662.7	10662.7	0.356802	0.403137	0.678622	1	1	1	13.5072	14.7018	16.0444	0	0	0
													2160	21	24.6318	49.9239	0	0	0	3825.46	4323.14	7285.83	10662.7	10662.7	10662.7	0.358772	0.405447	0.683304	1	1	1	13.4658	14.6449	15.8107	0	0	0
													2161	21	24.6318	49.9239	0	0	0	3846.46	4347.77	7335.76	10662.7	10662.7	10662.7	0.360741	0.407757	0.687986	1	1	1	13.4244	14.588	15.5769	0	0	0
													2162	21	24.6318	49.9239	0	0	0	3867.46	4372.4	7385.68	10662.7	10662.7	10662.7	0.362711	0.410067	0.692668	1	1	1	13.3831	14.5311	15.3432	0	0	0
													2163	21	24.6318	49.9239	0	0	0	3888.46	4397.03	7435.61	10662.7	10662.7	10662.7	0.36468	0.412377	0.69735	1	1	1	13.3417	14.4742	15.1094	0	0	0
													2164	21	24.6318	49.9239	0	0	0	3909.46	4421.67	7485.53	10662.7	10662.7	10662.7	0.36665	0.414687	0.702033	1	1	1	13.3004	14.4173	14.8757	0	0	0
													2165	21	24.6318	49.9239	0	0	0	3930.46	4446.3	7535.45	10662.7	10662.7	10662.7	0.368619	0.416997	0.706715	1	1	1	13.259	14.3604	14.6419	0	0	0
													2166	21	24.6318	49.9239	0	0	0	3951.46	4470.93	7585.38	10662.7	10662.7	10662.7	0.370589	0.419307	0.711397	1	1	1	13.2176	14.3035	14.4082	0	0	0
													2167	21	24.6318	49.9239	0	0	0	3972.46	4495.56	7635.3	10662.7	10662.7	10662.7	0.372558	0.421617	0.716079	1	1	1	13.1763	14.2466	14.1744	0	0	0
													2168	21	24.6318	49.9239	0	0	0	3993.46	4520.19	7685.23	10662.7	10662.7	10662.7	0.374528	0.423928	0.720761	1	1	1	13.1349	14.1897	13.9407	0	0	0
													2169	21	24.6318	49.9239	0	0	0	4014.46	4544.82	7735.15	10662.7	10662.7	10662.7	0.376497	0.426238	0.725443	1	1	1	13.0936	14.1328	13.7069	0	0	0
													2170	21	24.6318	49.9239	0	0	0	4035.46	4569.46	7785.07	10662.7	10662.7	10662.7	0.378467	0.428548	0.730125	1	1	1	13.0522	14.0759	13.4732	0	0	0
													2171	21	24.6318	49.9239	0	0	0	4056.46	4594.09	7835	10662.7	10662.7	10662.7	0.380436	0.430858	0.734807	1	1	1	13.0108	14.019	13.2394	0	0	0
													2172	21	24.6318	49.9239	0	0	0	4077.46	4618.72	7884.92	10662.7	10662.7	10662.7	0.382406	0.433168	0.73949	1	1	1	12.9695	13.9621	13.0057	0	0	0
													2173	21	24.6318	49.9239	0	0	0	4098.46	4643.35	7934.84	10662.7	10662.7	10662.7	0.384375	0.435478	0.744172	1	1	1	12.9281	13.9052	12.7719	0	0	0
													2174	21	24.6318	49.9239	0	0	0	4119.46	4667.98	7984.77	10662.7	10662.7	10662.7	0.386345	0.437788	0.748854	1	1	1	12.8868	13.8483	12.5382	0	0	0
													2175	21	24.6318	49.9239	0	0	0	4140.46	4692.61	8034.69	10662.7	10662.7	10662.7	0.388314	0.440098	0.753536	1	1	1	12.8454	13.7914	12.3044	0	0	0
													2176	21	24.6318	49.9239	0	0	0	4161.46	4717.25	8084.62	10662.7	10662.7	10662.7	0.390284	0.442408	0.758218	1	1	1	12.804	13.7345	12.0707	0	0	0
													2177	21	24.6318	49.9239	0	0	0	4182.46	4741.88	8134.54	10662.7	10662.7	10662.7	0.392253	0.444718	0.7629	1	1	1	12.7627	13.6776	11.8369	0	0	0
													2178	21	24.6318	49.9239	0	0	0	4203.46	4766.51	8184.46	10662.7	10662.7	10662.7	0.394223	0.447029	0.767582	1	1	1	12.7213	13.6207	11.6032	0	0	0
													2179	21	24.6318	49.9239	0	0	0	4224.46	4791.14	8234.39	10662.7	10662.7	10662.7	0.396192	0.449339	0.772264	1	1	1	12.68	13.5638	11.3694	0	0	0
													2180	21	24.6318	49.9239	0	0	0	4245.46	4815.77	8284.31	10662.7	10662.7	10662.7	0.398162	0.451649	0.776946	1	1	1	12.6386	13.5069	11.1357	0	0	0
													2181	21	24.6318	49.9239	0	0	0	4266.46	4840.41	8334.24	10662.7	10662.7	10662.7	0.400131	0.453959	0.781629	1	1	1	12.5972	13.45	10.9019	0	0	0
													2182	21	24.6318	49.9239	0	0	0	4287.46	4865.04	8384.16	10662.7	10662.7	10662.7	0.4021	0.456269	0.786311	1	1	1	12.5559	13.3931	10.6682	0	0	0
													2183	21	24.6318	49.9239	0	0	0	4308.46	4889.67	8434.08	10662.7	10662.7	10662.7	0.40407	0.458579	0.790993	1	1	1	12.5145	13.3362	10.4344	0	0	0
													2184	21	24.6318	49.9239	0	0	0	4329.46	4914.3	8484.01	10662.7	10662.7	10662.7	0.406039	0.460889	0.795675	1	1	1	12.4732	13.2793	10.2007	0	0	0
													2185	21	24.6318	49.9239	0	0	0	4350.46	4938.93	8533.93	10662.7	10662.7	10662.7	0.408009	0.463199	0.800357	1	1	1	12.4318	13.2224	9.96694	0	0	0
													2186	21	24.6318	49.9239	0	0	0	4371.46	4963.56	8583.85	10662.7	10662.7	10662.7	0.409978	0.465509	0.805039	1	1	1	12.3905	13.1655	9.73319	0	0	0
													2187	21	24.6318	49.9239	0	0	0	4392.46	4988.2	8633.78	10662.7	10662.7	10662.7	0.411948	0.467819	0.809721	1	1	1	12.3491	13.1086	9.49944	0	0	0
													2188	21	24.6318	49.9239	0	0	0	4413.46	5012.83	8683.7	10662.7	10662.7	10662.7	0.413917	0.47013	0.814403	1	1	1	12.3077	13.0517	9.2657	0	0	0
													2189	21	24.6318	49.9239	0	0	0	4434.46	5037.46	8733.63	10662.7	10662.7	10662.7	0.415887	0.47244	0.819086	1	1	1	12.2664	12.9948	9.03195	0	0	0
													2190	21	24.6318	49.9239	0	0	0	4455.46	5062.09	8783.55	10662.7	10662.7	10662.7	0.417856	0.47475	0.823768	1	1	1	12.225	12.9379	8.7982	0	0	0
													2191	21	24.6318	49.9239	0	0	0	4476.46	5086.72	8833.47	10662.7	10662.7	10662.7	0.419826	0.47706	0.82845	1	1	1	12.1837	12.881	8.56445	0	0	0
													2192	21	24.6318	49.9239	0	0	0	4497.46	5111.36	8883.4	10662.7	10662.7	10662.7	0.421795	0.47937	0.833132	1	1	1	12.1423	12.8241	8.3307	0	0	0
													2193	21	24.6318	49.9239	0	0	0	4518.46	5135.99	8933.32	10662.7	10662.7	10662.7	0.423765	0.48168	0.837814	1	1	1	12.1009	12.7672	8.09695	0	0	0
													2194	21	24.6318	49.9239	0	0	0	4539.46	5160.62	8983.25	10662.7	10662.7	10662.7	0.425734	0.48399	0.842496	1	1	1	12.0596	12.7103	7.8632	0	0	0
													2195	21	24.6318	49.9239	0	0	0	4560.46	5185.25	9033.17	10662.7	10662.7	10662.7	0.427704	0.4863	0.847178	1	1	1	12.0182	12.6534	7.62945	0	0	0
													2196	21	24.6318	49.9239	0	0	0	4581.46	5209.88	9083.09	10662.7	10662.7	10662.7	0.429673	0.48861	0.85186	1	1	1	11.9769	12.5965	7.3957	0	0	0
													2197	21	24.6318	49.9239	0	0	0	4602.46	5234.51	9133.02	10662.7	10662.7	10662.7	0.431643	0.49092	0.856543	1	1	1	11.9355	12.5395	7.16195	0	0	0
													2198	21	24.6318	49.9239	0	0	0	4623.46	5259.15	9182.94	10662.7	10662.7	10662.7	0.433612	0.493231	0.861225	1	1	1	11.8941	12.4826	6.9282	0	0	0
													2199	21	24.6318	49.9239	0	0	0	4644.46	5283.78	9232.87	10662.7	10662.7	10662.7	0.435582	0.495541	0.865907	1	1	1	11.8528	12.4257	6.69445	0	0	0
													2200	21	24.6318	49.9239	0	0	0	4665.46	5308.41	9282.79	10662.7	10662.7	10662.7	0.437551	0.497851	0.870589	1	1	1	11.8114	12.3688	6.4607	0	0	0
													2201	21	24.6318	49.9239	0	0	0	4686.46	5333.04	9332.71	10662.7	10662.7	10662.7	0.439521	0.500161	0.875271	1	1	1	11.7701	12.3119	6.22695	0	0	0
													2202	21	24.6318	49.9239	0	0	0	4707.46	5357.67	9382.64	10662.7	10662.7	10662.7	0.44149	0.502471	0.879953	1	1	1	11.7287	12.255	5.9932	0	0	0
													2203	21	24.6318	49.9239	0	0	0	4728.46	5382.31	9432.56	10662.7	10662.7	10662.7	0.44346	0.504781	0.884635	1	1	1	11.6873	12.1981	5.75945	0	0	0
													2204	21	24.6318	49.9239	0	0	0	4749.46	5406.94	9482.48	10662.7	10662.7	10662.7	0.445429	0.507091	0.889317	1	1	1	11.646	12.1412	5.5257	0	0	0
													2205	21	24.6318	49.9239	0	0	0	4770.46	5431.57	9532.41	10662.7	10662.7	10662.7	0.447399	0.509401	0.894	1	1	1	11.6046	12.0843	5.29195	0	0	0
													2206	21	24.6318	49.9239	0	0	0	4791.46	5456.2	9582.33	10662.7	10662.7	10662.7	0.449368	0.511711	0.898682	1	1	1	11.5633	12.0274	5.0582	0	0	0
													2207	21	24.6318	49.9239	0	0	0	4812.46	5480.83	9632.26	10662.7	10662.7	10662.7	0.451338	0.514021	0.903364	1	1	1	11.5219	11.9705	4.82445	0	0	0
													2208	21	24.6318	49.9239	0	0	0	4833.46	5505.46	9682.18	10662.7	10662.7	10662.7	0.453307	0.516332	0.908046	1	1	1	11.4805	11.9136	4.5907	0	0	0
													2209	21	24.6318	49.9239	0	0	0	4854.46	5530.1	9732.1	10662.7	10662.7	10662.7	0.455277	0.518642	0.912728	1	1	1	11.4392	11.8567	4.35695	0	0	0
													2210	21	24.6318	49.9239	0	0	0	4875.46	5554.73	9782.03	10662.7	10662.7	10662.7	0.457246	0.520952	0.91741	1	1	1	11.3978	11.7998	4.1232	0	0	0
													2211	21	24.6318	49.9239	0	0	0	4896.46	5579.36	9831.95	10662.7	10662.7	10662.7	0.459216	0.523262	0.922092	1	1	1	11.3565	11.7429	3.88945	0	0	0
													2212	21	24.6318	49.9239	0	0	0	4917.46	5603.99	9881.88	10662.7	10662.7	10662.7	0.461185	0.525572	0.926774	1	1	1	11.3151	11.686	3.6557	0	0	0
													2213	21	24.6318	49.9239	0	0	0	4938.46	5628.62	9931.8	10662.7	10662.7	10662.7	0.463155	0.527882	0.931457	1	1	1	11.2738	11.6291	3.42195	0	0	0
													2214	21	24.6318	49.9239	0	0	0	4959.46	5653.26	9981.72	10662.7	10662.7	10662.7	0.465124	0.530192	0.936139	1	1	1	11.2324	11.5722	3.1882	0	0	0
													2215	21	24.6318	49.9239	0	0	0	4980.46	5677.89	10031.6	10662.7	10662.7	10662.7	0.467094	0.532502	0.940821	1	1	1	11.191	11.5153	2.95445	0	0	0
													2216	21	24.6318	49.9239	0	0	0	5001.46	5702.52	10081.6	10662.7	10662.7	10662.7	0.469063	0.534812	0.945503	1	1	1	11.1497	11.4584	2.7207	0	0	0
													2217	21	24.6318	49.9239	0	0	0	5022.46	5727.15	10131.5	10662.7	10662.7	10662.7	0.471033	0.537122	0.950185	1	1	1	11.1083	11.4015	2.48695	0	0	0
													2218	21	24.6318	49.9239	0	0	0	5043.46	5751.78	10181.4	10662.7	10662.7	10662.7	0.473002	0.539433	0.954867	1	1	1	11.067	11.3446	2.2532	0	0	0
													2219	21	24.6318	49.9239	0	0	0	5064.46	5776.41	10231.3	10662.7	10662.7	10662.7	0.474972	0.541743	0.959549	1	1	1	11.0256	11.2877	2.01945	0	0	0
													2220	21	24.6318	49.9239	0	0	0	5085.46	5801.05	10281.3	10662.7	10662.7	10662.7	0.476941	0.544053	0.964231	1	1	1	10.9842	11.2308	1.7857	0	0	0
													2221	21	24.6318	49.9239	0	0	0	5106.46	5825.68	10331.2	10662.7	10662.7	10662.7	0.478911	0.546363	0.968914	1	1	1	10.9429	11.1739	1.55196	0	0	0
													2222	21	24.6318	49.9239	0	0	0	5127.46	5850.31	10381.1	10662.7	10662.7	10662.7	0.48088	0.548673	0.973596	1	1	1	10.9015	11.117	1.31821	0	0	0
													2223	21	24.6318	49.9239	0	0	0	5148.46	5874.94	10431	10662.7	10662.7	10662.7	0.48285	0.550983	0.978278	1	1	1	10.8602	11.0601	1.08446	0	0	0
													2224	21	24.6318	49.9239	0	0	0	5169.46	5899.57	10481	10662.7	10662.7	10662.7	0.484819	0.553293	0.98296	1	1	1	10.8188	11.0032	0.850706	0	0	0
													2225	21	24.6318	49.9239	0	0	0	5190.46	5924.21	10530.9	10662.7	10662.7	10662.7	0.486789	0.555603	0.987642	1	1	1	10.7774	10.9463	0.616956	0	0	0
													2226	21	24.6318	49.9239	0	0	0	5211.46	5948.84	10580.8	10662.7	10662.7	10662.7	0.488758	0.557913	0.992324	1	1	1	10.7361	10.8894	0.383207	0	0	0
													2227	21	24.6318	49.9239	0	0	0	5232.46	5973.47	10630.7	10662.7	10662.7	10662.7	0.490728	0.560223	0.997006	1	1	1	10.6947	10.8325	0.149457	0	0	0
													2228	21	24.6318	31.9208	0	0	0	5253.46	5998.1	10662.7	10662.7	10662.7	10662.7	0.492697	0.562534	1	1	1	1	10.6534	10.7756	0	0	0	0
													2229	21	24.6318	0	0	0	0	5274.46	6022.73	10662.7	10662.7	10662.7	10662.7	0.494667	0.564844	1	1	1	1	10.612	10.7187	0	0	0	0
													2230	21	24.6318	0	0	0	0	5295.46	6047.36	10662.7	10662.7	10662.7	10662.7	0.496636	0.567154	1	1	1	1	10.5706	10.6618	0	0	0	0
													2231	21	24.6318	0	0	0	0	5316.46	6072	10662.7	10662.7	10662.7	10662.7	0.498606	0.569464	1	1	1	1	10.5293	10.6049	0	0	0	0
													2232	21	24.6318	0	0	0	0	5337.46	6096.63	10662.7	10662.7	10662.7	10662.7	0.500575	0.571774	1	1	1	1	10.4879	10.548	0	0	0	0
													2233	21	24.6318	0	0	0	0	5358.46	6121.26	10662.7	10662.7	10662.7	10662.7	0.502545	0.574084	1	1	1	1	10.4466	10.4911	0	0	0	0
													2234	21	24.6318	0	0	0	0	5379.46	6145.89	10662.7	10662.7	10662.7	10662.7	0.504514	0.576394	1	1	1	1	10.4052	10.4342	0	0	0	0
													2235	21	24.6318	0	0	0	0	5400.46	6170.52	10662.7	10662.7	10662.7	10662.7	0.506484	0.578704	1	1	1	1	10.3638	10.3773	0	0	0	0
													2236	21	24.6318	0	0	0	0	5421.46	6195.15	10662.7	10662.7	10662.7	10662.7	0.508453	0.581014	1	1	1	1	10.3225	10.3204	0	0	0	0
													2237	21	24.6318	0	0	0	0	5442.46	6219.79	10662.7	10662.7	10662.7	10662.7	0.510422	0.583324	1	1	1	1	10.2811	10.2635	0	0	0	0
													2238	21	24.6318	0	0	0	0	5463.46	6244.42	10662.7	10662.7	10662.7	10662.7	0.512392	0.585635	1	1	1	1	10.2398	10.2066	0	0	0	0
													2239	21	24.6318	0	0	0	0	5484.46	6269.05	10662.7	10662.7	10662.7	10662.7	0.514361	0.587945	1	1	1	1	10.1984	10.1497	0	0	0	0
													2240	21	24.6318	0	0	0	0	5505.46	6293.68	10662.7	10662.7	10662.7	10662.7	0.516331	0.590255	1	1	1	1	10.157	10.0928	0	0	0	0
													2241	21	24.6318	0	0	0	0	5526.46	6318.31	10662.7	10662.7	10662.7	10662.7	0.5183	0.592565	1	1	1	1	10.1157	10.0359	0	0	0	0
													2242	21	24.6318	0	0	0	0	5547.46	6342.95	10662.7	10662.7	10662.7	10662.7	0.52027	0.594875	1	1	1	1	10.0743	9.97896	0	0	0	0
													2243	21	24.6318	0	0	0	0	5568.46	6367.58	10662.7	10662.7	10662.7	10662.7	0.522239	0.597185	1	1	1	1	10.033	9.92206	0	0	0	0
													2244	21	24.6318	0	0	0	0	5589.46	6392.21	10662.7	10662.7	10662.7	10662.7	0.524209	0.599495	1	1	1	1	9.99161	9.86516	0	0	0	0
													2245	21	24.6318	0	0	0	0	5610.46	6416.84	10662.7	10662.7	10662.7	10662.7	0.526178	0.601805	1	1	1	1	9.95025	9.80825	0	0	0	0
													2246	21	24.6318	0	0	0	0	5631.46	6441.47	10662.7	10662.7	10662.7	10662.7	0.528148	0.604115	1	1	1	1	9.90889	9.75135	0	0	0	0
													2247	21	24.6318	0	0	0	0	5652.46	6466.1	10662.7	10662.7	10662.7	10662.7	0.530117	0.606425	1	1	1	1	9.86753	9.69445	0	0	0	0
													2248	21	24.6318	0	0	0	0	5673.46	6490.74	10662.7	10662.7	10662.7	10662.7	0.532087	0.608736	1	1	1	1	9.82618	9.63755	0	0	0	0
													2249	21	24.6318	0	0	0	0	5694.46	6515.37	10662.7	10662.7	10662.7	10662.7	0.534056	0.611046	1	1	1	1	9.78482	9.58065	0	0	0	0
													2250	21	24.6318	0	0	0	0	5715.46	6540	10662.7	10662.7	10662.7	10662.7	0.536026	0.613356	1	1	1	1	9.74346	9.52375	0	0	0	0
													2251	21	24.6318	0	0	0	0	5736.46	6564.63	10662.7	10662.7	10662.7	10662.7	0.537995	0.615666	1	1	1	1	9.7021	9.46684	0	0	0	0
													2252	21	24.6318	0	0	0	0	5757.46	6589.26	10662.7	10662.7	10662.7	10662.7	0.539965	0.617976	1	1	1	1	9.66074	9.40994	0	0	0	0
													2253	21	24.6318	0	0	0	0	5778.46	6613.9	10662.7	10662.7	10662.7	10662.7	0.541934	0.620286	1	1	1	1	9.61938	9.35304	0	0	0	0
													2254	21	24.6318	0	0	0	0	5799.46	6638.53	10662.7	10662.7	10662.7	10662.7	0.543904	0.622596	1	1	1	1	9.57802	9.29614	0	0	0	0
													2255	21	24.6318	0	0	0	0	5820.46	6663.16	10662.7	10662.7	10662.7	10662.7	0.545873	0.624906	1	1	1	1	9.53666	9.23924	0	0	0	0
													2256	21	24.6318	0	0	0	0	5841.46	6687.79	10662.7	10662.7	10662.7	10662.7	0.547843	0.627216	1	1	1	1	9.4953	9.18233	0	0	0	0
													2257	21	24.6318	0	0	0	0	5862.46	6712.42	10662.7	10662.7	10662.7	10662.7	0.549812	0.629526	1	1	1	1	9.45394	9.12543	0	0	0	0
													2258	21	24.6318	0	0	0	0	5883.46	6737.05	10662.7	10662.7	10662.7	10662.7	0.551782	0.631837	1	1	1	1	9.41258	9.06853	0	0	0	0
													2259	21	24.6318	0	0	0	0	5904.46	6761.69	10662.7	10662.7	10662.7	10662.7	0.553751	0.634147	1	1	1	1	9.37122	9.01163	0	0	0	0
													2260	21	24.6318	0	0	0	0	5925.46	6786.32	10662.7	10662.7	10662.7	10662.7	0.555721	0.636457	1	1	1	1	9.32986	8.95473	0	0	0	0
													2261	21	24.6318	0	0	0	0	5946.46	6810.95	10662.7	10662.7	10662.7	10662.7	0.55769	0.638767	1	1	1	1	9.2885	8.89782	0	0	0	0
													2262	21	24.6318	0	0	0	0	5967.46	6835.58	10662.7	10662.7	10662.7	10662.7	0.55966	0.641077	1	1	1	1	9.24714	8.84092	0	0	0	0
													2263	21	24.6318	0	0	0	0	5988.46	6860.21	10662.7	10662.7	10662.7	10662.7	0.561629	0.643387	1	1	1	1	9.20579	8.78402	0	0	0	0
													2264	21	24.6318	0	0	0	0	6009.46	6884.85	10662.7	10662.7	10662.7	10662.7	0.563599	0.645697	1	1	1	1	9.16443	8.72712	0	0	0	0
													2265	21	24.6318	0	0	0	0	6030.46	6909.48	10662.7	10662.7	10662.7	10662.7	0.565568	0.648007	1	1	1	1	9.12307	8.67022	0	0	0	0
													2266	21	24.6318	0	0	0	0	6051.46	6934.11	10662.7	10662.7	10662.7	10662.7	0.567538	0.650317	1	1	1	1	9.08171	8.61331	0	0	0	0
													2267	21	24.6318	0	0	0	0	6072.46	6958.74	10662.7	10662.7	10662.7	10662.7	0.569507	0.652627	1	1	1	1	9.04035	8.55641	0	0	0	0
													2268	21	24.6318	0	0	0	0	6093.46	6983.37	10662.7	10662.7	10662.7	10662.7	0.571477	0.654938	1	1	1	1	8.99899	8.49951	0	0	0	0
													2269	21	24.6318	0	0	0	0	6114.46	7008	10662.7	10662.7	10662.7	10662.7	0.573446	0.657248	1	1	1	1	8.95763	8.44261	0	0	0	0
													2270	21	24.6318	0	0	0	0	6135.46	7032.64	10662.7	10662.7	10662.7	10662.7	0.575416	0.659558	1	1	1	1	8.91627	8.38571	0	0	0	0
													2271	21	24.6318	0	0	0	0	6156.46	7057.27	10662.7	10662.7	10662.7	10662.7	0.577385	0.661868	1	1	1	1	8.87491	8.3288	0	0	0	0
													2272	21	24.6318	0	0	0	0	6177.46	7081.9	10662.7	10662.7	10662.7	10662.7	0.579355	0.664178	1	1	1	1	8.83355	8.2719	0	0	0	0
													2273	21	24.6318	0	0	0	0	6198.46	7106.53	10662.7	10662.7	10662.7	10662.7	0.581324	0.666488	1	1	1	1	8.79219	8.215	0	0	0	0
													2274	21	24.6318	0	0	0	0	6219.46	7131.16	10662.7	10662.7	10662.7	10662.7	0.583294	0.668798	1	1	1	1	8.75083	8.1581	0	0	0	0
													2275	21	24.6318	0	0	0	0	6240.46	7155.8	10662.7	10662.7	10662.7	10662.7	0.585263	0.671108	1	1	1	1	8.70947	8.1012	0	0	0	0
													2276	21	24.6318	0	0	0	0	6261.46	7180.43	10662.7	10662.7	10662.7	10662.7	0.587233	0.673418	1	1	1	1	8.66811	8.04429	0	0	0	0
													2277	21	24.6318	0	0	0	0	6282.46	7205.06	10662.7	10662.7	10662.7	10662.7	0.589202	0.675728	1	1	1	1	8.62676	7.98739	0	0	0	0
													2278	21	24.6318	0	0	0	0	6303.46	7229.69	10662.7	10662.7	10662.7	10662.7	0.591172	0.678039	1	1	1	1	8.5854	7.93049	0	0	0	0
													2279	21	24.6318	0	0	0	0	6324.46	7254.32	10662.7	10662.7	10662.7	10662.7	0.593141	0.680349	1	1	1	1	8.54404	7.87359	0	0	0	0
													2280	21	24.6318	0	0	0	0	6345.46	7278.95	10662.7	10662.7	10662.7	10662.7	0.595111	0.682659	1	1	1	1	8.50268	7.81669	0	0	0	0
													2281	21	24.6318	0	0	0	0	6366.46	7303.59	10662.7	10662.7	10662.7	10662.7	0.59708	0.684969	1	1	1	1	8.46132	7.75978	0	0	0	0
													2282	21	24.6318	0	0	0	0	6387.46	7328.22	10662.7	10662.7	10662.7	10662.7	0.59905	0.687279	1	1	1	1	8.41996	7.70288	0	0	0	0
													2283	21	24.6318	0	0	0	0	6408.46	7352.85	10662.7	10662.7	10662.7	10662.7	0.601019	0.689589	1	1	1	1	8.3786	7.64598	0	0	0	0
													2284	21	24.6318	0	0	0	0	6429.46	7377.48	10662.7	10662.7	10662.7	10662.7	0.602989	0.691899	1	1	1	1	8.33724	7.58908	0	0	0	0
													2285	21	24.6318	0	0	0	0	6450.46	7402.11	10662.7	10662.7	10662.7	10662.7	0.604958	0.694209	1	1	1	1	8.29588	7.53218	0	0	0	0
													2286	21	24.6318	0	0	0	0	6471.46	7426.75	10662.7	10662.7	10662.7	10662.7	0.606928	0.696519	1	1	1	1	8.25452	7.47528	0	0	0	0
													2287	21	24.6318	0	0	0	0	6492.46	7451.38	10662.7	10662.7	10662.7	10662.7	0.608897	0.698829	1	1	1	1	8.21316	7.41837	0	0	0	0
													2288	21	24.6318	0	0	0	0	6513.46	7476.01	10662.7	10662.7	10662.7	10662.7	0.610867	0.70114	1	1	1	1	8.1718	7.36147	0	0	0	0
													2289	21	24.6318	0	0	0	0	6534.46	7500.64	10662.7	10662.7	10662.7	10662.7	0.612836	0.70345	1	1	1	1	8.13044	7.30457	0	0	0	0
													2290	21	24.6318	0	0	0	0	6555.46	7525.27	10662.7	10662.7	10662.7	10662.7	0.614806	0.70576	1	1	1	1	8.08908	7.24767	0	0	0	0
													2291	21	24.6318	0	0	0	0	6576.46	7549.9	10662.7	10662.7	10662.7	10662.7	0.616775	0.70807	1	1	1	1	8.04772	7.19077	0	0	0	0
													2292	21	24.6318	0	0	0	0	6597.46	7574.54	10662.7	10662.7	10662.7	10662.7	0.618744	0.71038	1	1	1	1	8.00637	7.13386	0	0	0	0
													2293	21	24.6318	0	0	0	0	6618.46	7599.17	10662.7	10662.7	10662.7	10662.7	0.620714	0.71269	1	1	1	1	7.96501	7.07696	0	0	0	0
													2294	21	24.6318	0	0	0	0	6639.46	7623.8	10662.7	10662.7	10662.7	10662.7	0.622683	0.715	1	1	1	1	7.92365	7.02006	0	0	0	0
													2295	21	24.6318	0	0	0	0	6660.46	7648.43	10662.7	10662.7	10662.7	10662.7	0.624653	0.71731	1	1	1	1	7.88229	6.96316	0	0	0	0
													2296	21	24.6318	0	0	0	0	6681.46	7673.06	10662.7	10662.7	10662.7	10662.7	0.626622	0.71962	1	1	1	1	7.84093	6.90626	0	0	0	0
													2297	21	24.6318	0	0	0	0	6702.46	7697.7	10662.7	10662.7	10662.7	10662.7	0.628592	0.72193	1	1	1	1	7.79957	6.84935	0	0	0	0
													2298	21	24.6318	0	0	0	0	6723.46	7722.33	10662.7	10662.7	10662.7	10662.7	0.630561	0.724241	1	1	1	1	7.75821	6.79245	0	0	0	0
													2299	21	24.6318	0	0	0	0	6744.46	7746.96	10662.7	10662.7	10662.7	10662.7	0.632531	0.726551	1	1	1	1	7.71685	6.73555	0	0	0	0
													2300	21	24.6318	0	0	0	0	6765.46	7771.59	10662.7	10662.7	10662.7	10662.7	0.6345	0.728861	1	1	1	1	7.67549	6.67865	0	0	0	0
													2301	21	24.6318	0	0	0	0	6786.46	7796.22	10662.7	10662.7	10662.7	10662.7	0.63647	0.731171	1	1	1	1	7.63413	6.62175	0	0	0	0
													2302	21	24.6318	0	0	0	0	6807.46	7820.85	10662.7	10662.7	10662.7	10662.7	0.638439	0.733481	1	1	1	1	7.59277	6.56484	0	0	0	0
													2303	21	24.6318	0	0	0	0	6828.46	7845.49	10662.7	10662.7	10662.7	10662.7	0.640409	0.735791	1	1	1	1	7.55141	6.50794	0	0	0	0
													2304	21	24.6318	0	0	0	0	6849.46	7870.12	10662.7	10662.7	10662.7	10662.7	0.642378	0.738101	1	1	1	1	7.51005	6.45104	0	0	0	0
													2305	21	24.6318	0	0	0	0	6870.46	7894.75	10662.7	10662.7	10662.7	10662.7	0.644348	0.740411	1	1	1	1	7.46869	6.39414	0	0	0	0
													2306	21	24.6318	0	0	0	0	6891.46	7919.38	10662.7	10662.7	10662.7	10662.7	0.646317	0.742721	1	1	1	1	7.42734	6.33724	0	0	0	0
													2307	21	24.6318	0	0	0	0	6912.46	7944.01	10662.7	10662.7	10662.7	10662.7	0.648287	0.745031	1	1	1	1	7.38598	6.28033	0	0	0	0
													2308	21	24.6318	0	0	0	0	6933.46	7968.64	10662.7	10662.7	10662.7	10662.7	0.650256	0.747342	1	1	1	1	7.34462	6.22343	0	0	0	0
													2309	21	24.6318	0	0	0	0	6954.46	7993.28	10662.7	10662.7	10662.7	10662.7	0.652226	0.749652	1	1	1	1	7.30326	6.16653	0	0	0	0
													2310	21	24.6318	0	0	0	0	6975.46	8017.91	10662.7	10662.7	10662.7	10662.7	0.654195	0.751962	1	1	1	1	7.2619	6.10963	0	0	0	0
													2311	21	24.6318	0	0	0	0	6996.46	8042.54	10662.7	10662.7	10662.7	10662.7	0.656165	0.754272	1	1	1	1	7.22054	6.05273	0	0	0	0
													2312	21	24.6318	0	0	0	0	7017.46	8067.17	10662.7	10662.7	10662.7	10662.7	0.658134	0.756582	1	1	1	1	7.17918	5.99582	0	0	0	0
													2313	21	24.6318	0	0	0	0	7038.46	8091.8	10662.7	10662.7	10662.7	10662.7	0.660104	0.758892	1	1	1	1	7.13782	5.93892	0	0	0	0
													2314	21	24.6318	0	0	0	0	7059.46	8116.44	10662.7	10662.7	10662.7	10662.7	0.662073	0.761202	1	1	1	1	7.09646	5.88202	0	0	0	0
													2315	21	24.6318	0	0	0	0	7080.46	8141.07	10662.7	10662.7	10662.7	10662.7	0.664043	0.763512	1	1	1	1	7.0551	5.82512	0	0	0	0
													2316	21	24.6318	0	0	0	0	7101.46	8165.7	10662.7	10662.7	10662.7	10662.7	0.666012	0.765822	1	1	1	1	7.01374	5.76822	0	0	0	0
													2317	21	24.6318	0	0	0	0	7122.46	8190.33	10662.7	10662.7	10662.7	10662.7	0.667982	0.768132	1	1	1	1	6.97238	5.71131	0	0	0	0
													2318	21	24.6318	0	0	0	0	7143.46	8214.96	10662.7	10662.7	10662.7	10662.7	0.669951	0.770443	1	1	1	1	6.93102	5.65441	0	0	0	0
													2319	21	24.6318	0	0	0	0	7164.46	8239.59	10662.7	10662.7	10662.7	10662.7	0.671921	0.772753	1	1	1	1	6.88966	5.59751	0	0	0	0
													2320	21	24.6318	0	0	0	0	7185.46	8264.23	10662.7	10662.7	10662.7	10662.7	0.67389	0.775063	1	1	1	1	6.8483	5.54061	0	0	0	0
													2321	21	24.6318	0	0	0	0	7206.46	8288.86	10662.7	10662.7	10662.7	10662.7	0.67586	0.777373	1	1	1	1	6.80695	5.48371	0	0	0	0
													2322	21	24.6318	0	0	0	0	7227.46	8313.49	10662.7	10662.7	10662.7	10662.7	0.677829	0.779683	1	1	1	1	6.76559	5.42681	0	0	0	0
													2323	21	24.6318	0	0	0	0	7248.46	8338.12	10662.7	10662.7	10662.7	10662.7	0.679799	0.781993	1	1	1	1	6.72423	5.3699	0	0	0	0
													2324	21	24.6318	0	0	0	0	7269.46	8362.75	10662.7	10662.7	10662.7	10662.7	0.681768	0.784303	1	1	1	1	6.68287	5.313	0	0	0	0
													2325	21	24.6318	0	0	0	0	7290.46	8387.39	10662.7	10662.7	10662.7	10662.7	0.683738	0.786613	1	1	1	1	6.64151	5.2561	0	0	0	0
													2326	21	24.6318	0	0	0	0	7311.46	8412.02	10662.7	10662.7	10662.7	10662.7	0.685707	0.788923	1	1	1	1	6.60015	5.1992	0	0	0	0
													2327	21	24.6318	0	0	0	0	7332.46	8436.65	10662.7	10662.7	10662.7	10662.7	0.687677	0.791234	1	1	1	1	6.55879	5.1423	0	0	0	0
													2328	21	24.6318	0	0	0	0	7353.46	8461.28	10662.7	10662.7	10662.7	10662.7	0.689646	0.793544	1	1	1	1	6.51743	5.08539	0	0	0	0
													2329	21	24.6318	0	0	0	0	7374.46	8485.91	10662.7	10662.7	10662.7	10662.7	0.691616	0.795854	1	1	1	1	6.47607	5.02849	0	0	0	0
													2330	21	24.6318	0	0	0	0	7395.46	8510.54	10662.7	10662.7	10662.7	10662.7	0.693585	0.798164	1	1	1	1	6.43471	4.97159	0	0	0	0
													2331	21	24.6318	0	0	0	0	7416.46	8535.18	10662.7	10662.7	10662.7	10662.7	0.695555	0.800474	1	1	1	1	6.39335	4.91469	0	0	0	0
													2332	21	24.6318	0	0	0	0	7437.46	8559.81	10662.7	10662.7	10662.7	10662.7	0.697524	0.802784	1	1	1	1	6.35199	4.85779	0	0	0	0
													2333	21	24.6318	0	0	0	0	7458.46	8584.44	10662.7	10662.7	10662.7	10662.7	0.699494	0.805094	1	1	1	1	6.31063	4.80088	0	0	0	0
													2334	21	24.6318	0	0	0	0	7479.46	8609.07	10662.7	10662.7	10662.7	10662.7	0.701463	0.807404	1	1	1	1	6.26927	4.74398	0	0	0	0
													2335	21	24.6318	0	0	0	0	7500.46	8633.7	10662.7	10662.7	10662.7	10662.7	0.703433	0.809714	1	1	1	1	6.22792	4.68708	0	0	0	0
													2336	21	24.6318	0	0	0	0	7521.46	8658.34	10662.7	10662.7	10662.7	10662.7	0.705402	0.812024	1	1	1	1	6.18656	4.63018	0	0	0	0
													2337	21	24.6318	0	0	0	0	7542.46	8682.97	10662.7	10662.7	10662.7	10662.7	0.707372	0.814335	1	1	1	1	6.1452	4.57328	0	0	0	0
													2338	21	24.6318	0	0	0	0	7563.46	8707.6	10662.7	10662.7	10662.7	10662.7	0.709341	0.816645	1	1	1	1	6.10384	4.51637	0	0	0	0
													2339	21	24.6318	0	0	0	0	7584.46	8732.23	10662.7	10662.7	10662.7	10662.7	0.711311	0.818955	1	1	1	1	6.06248	4.45947	0	0	0	0
													2340	21	24.6318	0	0	0	0	7605.46	8756.86	10662.7	10662.7	10662.7	10662.7	0.71328	0.821265	1	1	1	1	6.02112	4.40257	0	0	0	0
													2341	21	24.6318	0	0	0	0	7626.46	8781.49	10662.7	10662.7	10662.7	10662.7	0.71525	0.823575	1	1	1	1	5.97976	4.34567	0	0	0	0
													2342	21	24.6318	0	0	0	0	7647.46	8806.13	10662.7	10662.7	10662.7	10662.7	0.717219	0.825885	1	1	1	1	5.9384	4.28877	0	0	0	0
													2343	21	24.6318	0	0	0	0	7668.46	8830.76	10662.7	10662.7	10662.7	10662.7	0.719189	0.828195	1	1	1	1	5.89704	4.23186	0	0	0	0
													2344	21	24.6318	0	0	0	0	7689.46	8855.39	10662.7	10662.7	10662.7	10662.7	0.721158	0.830505	1	1	1	1	5.85568	4.17496	0	0	0	0
													2345	21	24.6318	0	0	0	0	7710.46	8880.02	10662.7	10662.7	10662.7	10662.7	0.723128	0.832815	1	1	1	1	5.81432	4.11806	0	0	0	0
													2346	21	24.6318	0	0	0	0	7731.46	8904.65	10662.7	10662.7	10662.7	10662.7	0.725097	0.835125	1	1	1	1	5.77296	4.06116	0	0	0	0
													2347	21	24.6318	0	0	0	0	7752.46	8929.29	10662.7	10662.7	10662.7	10662.7	0.727066	0.837436	1	1	1	1	5.7316	4.00426	0	0	0	0
													2348	21	24.6318	0	0	0	0	7773.46	8953.92	10662.7	10662.7	10662.7	10662.7	0.729036	0.839746	1	1	1	1	5.69024	3.94735	0	0	0	0
													2349	21	24.6318	0	0	0	0	7794.46	8978.55	10662.7	10662.7	10662.7	10662.7	0.731005	0.842056	1	1	1	1	5.64889	3.89045	0	0	0	0
													2350	21	24.6318	0	0	0	0	7815.46	9003.18	10662.7	10662.7	10662.7	10662.7	0.732975	0.844366	1	1	1	1	5.60753	3.83355	0	0	0	0
													2351	21	24.6318	0	0	0	0	7836.46	9027.81	10662.7	10662.7	10662.7	10662.7	0.734944	0.846676	1	1	1	1	5.56617	3.77665	0	0	0	0
													2352	21	24.6318	0	0	0	0	7857.46	9052.44	10662.7	10662.7	10662.7	10662.7	0.736914	0.848986	1	1	1	1	5.52481	3.71975	0	0	0	0
													2353	21	24.6318	0	0	0	0	7878.46	9077.08	10662.7	10662.7	10662.7	10662.7	0.738883	0.851296	1	1	1	1	5.48345	3.66284	0	0	0	0
													2354	21	24.6318	0	0	0	0	7899.46	9101.71	10662.7	10662.7	10662.7	10662.7	0.740853	0.853606	1	1	1	1	5.44209	3.60594	0	0	0	0
													2355	21	24.6318	0	0	0	0	7920.46	9126.34	10662.7	10662.7	10662.7	10662.7	0.742822	0.855916	1	1	1	1	5.40073	3.54904	0	0	0	0
													2356	21	24.6318	0	0	0	0	7941.46	9150.97	10662.7	10662.7	10662.7	10662.7	0.744792	0.858226	1	1	1	1	5.35937	3.49214	0	0	0	0
													2357	21	24.6318	0	0	0	0	7962.46	9175.6	10662.7	10662.7	10662.7	10662.7	0.746761	0.860537	1	1	1	1	5.31801	3.43524	0	0	0	0
													2358	21	24.6318	0	0	0	0	7983.46	9200.24	10662.7	10662.7	10662.7	10662.7	0.748731	0.862847	1	1	1	1	5.27665	3.37834	0	0	0	0
													2359	21	24.6318	0	0	0	0	8004.46	9224.87	10662.7	10662.7	10662.7	10662.7	0.7507	0.865157	1	1	1	1	5.23529	3.32143	0	0	0	0
													2360	21	24.6318	0	0	0	0	8025.46	9249.5	10662.7	10662.7	10662.7	10662.7	0.75267	0.867467	1	1	1	1	5.19393	3.26453	0	0	0	0
													2361	21	24.6318	0	0	0	0	8046.46	9274.13	10662.7	10662.7	10662.7	10662.7	0.754639	0.869777	1	1	1	1	5.15257	3.20763	0	0	0	0
													2362	21	24.6318	0	0	0	0	8067.46	9298.76	10662.7	10662.7	10662.7	10662.7	0.756609	0.872087	1	1	1	1	5.11121	3.15073	0	0	0	0
													2363	21	24.6318	0	0	0	0	8088.46	9323.39	10662.7	10662.7	10662.7	10662.7	0.758578	0.874397	1	1	1	1	5.06985	3.09383	0	0	0	0
													2364	21	24.6318	0	0	0	0	8109.46	9348.03	10662.7	10662.7	10662.7	10662.7	0.760548	0.876707	1	1	1	1	5.0285	3.03692	0	0	0	0
													2365	21	24.6318	0	0	0	0	8130.46	9372.66	10662.7	10662.7	10662.7	10662.7	0.762517	0.879017	1	1	1	1	4.98714	2.98002	0	0	0	0
													2366	21	24.6318	0	0	0	0	8151.46	9397.29	10662.7	10662.7	10662.7	10662.7	0.764487	0.881327	1	1	1	1	4.94578	2.92312	0	0	0	0
													2367	21	24.6318	0	0	0	0	8172.46	9421.92	10662.7	10662.7	10662.7	10662.7	0.766456	0.883638	1	1	1	1	4.90442	2.86622	0	0	0	0
													2368	21	24.6318	0	0	0	0	8193.46	9446.55	10662.7	10662.7	10662.7	10662.7	0.768426	0.885948	1	1	1	1	4.86306	2.80932	0	0	0	0
													2369	21	24.6318	0	0	0	0	8214.46	9471.18	10662.7	10662.7	10662.7	10662.7	0.770395	0.888258	1	1	1	1	4.8217	2.75241	0	0	0	0
													2370	21	24.6318	0	0	0	0	8235.46	9495.82	10662.7	10662.7	10662.7	10662.7	0.772365	0.890568	1	1	1	1	4.78034	2.69551	0	0	0	0
													2371	21	24.6318	0	0	0	0	8256.46	9520.45	10662.7	10662.7	10662.7	10662.7	0.774334	0.892878	1	1	1	1	4.73898	2.63861	0	0	0	0
													2372	21	24.6318	0	0	0	0	8277.46	9545.08	10662.7	10662.7	10662.7	10662.7	0.776304	0.895188	1	1	1	1	4.69762	2.58171	0	0	0	0
													2373	21	24.6318	0	0	0	0	8298.46	9569.71	10662.7	10662.7	10662.7	10662.7	0.778273	0.897498	1	1	1	1	4.65626	2.52481	0	0	0	0
													2374	21	24.6318	0	0	0	0	8319.46	9594.34	10662.7	10662.7	10662.7	10662.7	0.780243	0.899808	1	1	1	1	4.6149	2.4679	0	0	0	0
													2375	21	24.6318	0	0	0	0	8340.46	9618.98	10662.7	10662.7	10662.7	10662.7	0.782212	0.902118	1	1	1	1	4.57354	2.411	0	0	0	0
													2376	21	24.6318	0	0	0	0	8361.46	9643.61	10662.7	10662.7	10662.7	10662.7	0.784182	0.904428	1	1	1	1	4.53218	2.3541	0	0	0	0
													2377	21	24.6318	0	0	0	0	8382.46	9668.24	10662.7	10662.7	10662.7	10662.7	0.786151	0.906739	1	1	1	1	4.49082	2.2972	0	0	0	0
													2378	21	24.6318	0	0	0	0	8403.46	9692.87	10662.7	10662.7	10662.7	10662.7	0.788121	0.909049	1	1	1	1	4.44947	2.2403	0	0	0	0
													2379	21	24.6318	0	0	0	0	8424.46	9717.5	10662.7	10662.7	10662.7	10662.7	0.79009	0.911359	1	1	1	1	4.40811	2.18339	0	0	0	0
													2380	21	24.6318	0	0	0	0	8445.46	9742.13	10662.7	10662.7	10662.7	10662.7	0.79206	0.913669	1	1	1	1	4.36675	2.12649	0	0	0	0
													2381	21	24.6318	0	0	0	0	8466.46	9766.77	10662.7	10662.7	10662.7	10662.7	0.794029	0.915979	1	1	1	1	4.32539	2.06959	0	0	0	0
													2382	21	24.6318	0	0	0	0	8487.46	9791.4	10662.7	10662.7	10662.7	10662.7	0.795999	0.918289	1	1	1	1	4.28403	2.01269	0	0	0	0
													2383	21	24.6318	0	0	0	0	8508.46	9816.03	10662.7	10662.7	10662.7	10662.7	0.797968	0.920599	1	1	1	1	4.24267	1.95579	0	0	0	0
													2384	21	24.6318	0	0	0	0	8529.46	9840.66	10662.7	10662.7	10662.7	10662.7	0.799938	0.922909	1	1	1	1	4.20131	1.89888	0	0	0	0
													2385	21	24.6318	0	0	0	0	8550.46	9865.29	10662.7	10662.7	10662.7	10662.7	0.801907	0.925219	1	1	1	1	4.15995	1.84198	0	0	0	0
													2386	21	24.6318	0	0	0	0	8571.46	9889.93	10662.7	10662.7	10662.7	10662.7	0.803877	0.927529	1	1	1	1	4.11859	1.78508	0	0	0	0
													2387	21	24.6318	0	0	0	0	8592.46	9914.56	10662.7	10662.7	10662.7	10662.7	0.805846	0.92984	1	1	1	1	4.07723	1.72818	0	0	0	0
													2388	21	24.6318	0	0	0	0	8613.46	9939.19	10662.7	10662.7	10662.7	10662.7	0.807816	0.93215	1	1	1	1	4.03587	1.67128	0	0	0	0
													2389	21	24.6318	0	0	0	0	8634.46	9963.82	10662.7	10662.7	10662.7	10662.7	0.809785	0.93446	1	1	1	1	3.99451	1.61437	0	0	0	0
													2390	21	24.6318	0	0	0	0	8655.46	9988.45	10662.7	10662.7	10662.7	10662.7	0.811755	0.93677	1	1	1	1	3.95315	1.55747	0	0	0	0
													2391	21	24.6318	0	0	0	0	8676.46	10013.1	10662.7	10662.7	10662.7	10662.7	0.813724	0.93908	1	1	1	1	3.91179	1.50057	0	0	0	0
													2392	21	24.6318	0	0	0	0	8697.46	10037.7	10662.7	10662.7	10662.7	10662.7	0.815694	0.94139	1	1	1	1	3.87043	1.44367	0	0	0	0
													2393	21	24.6318	0	0	0	0	8718.46	10062.3	10662.7	10662.7	10662.7	10662.7	0.817663	0.9437	1	1	1	1	3.82908	1.38677	0	0	0	0
													2394	21	24.6318	0	0	0	0	8739.46	10087	10662.7	10662.7	10662.7	10662.7	0.819633	0.94601	1	1	1	1	3.78772	1.32987	0	0	0	0
													2395	21	24.6318	0	0	0	0	8760.46	10111.6	10662.7	10662.7	10662.7	10662.7	0.821602	0.94832	1	1	1	1	3.74636	1.27296	0	0	0	0
													2396	21	24.6318	0	0	0	0	8781.46	10136.2	10662.7	10662.7	10662.7	10662.7	0.823572	0.95063	1	1	1	1	3.705	1.21606	0	0	0	0
													2397	21	24.6318	0	0	0	0	8802.46	10160.9	10662.7	10662.7	10662.7	10662.7	0.825541	0.952941	1	1	1	1	3.66364	1.15916	0	0	0	0
													2398	21	24.6318	0	0	0	0	8823.46	10185.5	10662.7	10662.7	10662.7	10662.7	0.827511	0.955251	1	1	1	1	3.62228	1.10226	0	0	0	0
													2399	21	24.6318	0	0	0	0	8844.46	10210.1	10662.7	10662.7	10662.7	10662.7	0.82948	0.957561	1	1	1	1	3.58092	1.04536	0	0	0	0
													2400	21	24.6318	0	0	0	0	8865.46	10234.8	10662.7	10662.7	10662.7	10662.7	0.83145	0.959871	1	1	1	1	3.53956	0.988453	0	0	0	0
													2401	21	24.6318	0	0	0	0	8886.46	10259.4	10662.7	10662.7	10662.7	10662.7	0.833419	0.962181	1	1	1	1	3.4982	0.931551	0	0	0	0
													2402	21	24.6318	0	0	0	0	8907.46	10284	10662.7	10662.7	10662.7	10662.7	0.835388	0.964491	1	1	1	1	3.45684	0.87465	0	0	0	0
													2403	21	24.6318	0	0	0	0	8928.46	10308.7	10662.7	10662.7	10662.7	10662.7	0.837358	0.966801	1	1	1	1	3.41548	0.817748	0	0	0	0
													2404	21	24.6318	0	0	0	0	8949.46	10333.3	10662.7	10662.7	10662.7	10662.7	0.839327	0.969111	1	1	1	1	3.37412	0.760846	0	0	0	0
													2405	21	24.6318	0	0	0	0	8970.46	10357.9	10662.7	10662.7	10662.7	10662.7	0.841297	0.971421	1	1	1	1	3.33276	0.703944	0	0	0	0
													2406	21	24.6318	0	0	0	0	8991.46	10382.6	10662.7	10662.7	10662.7	10662.7	0.843266	0.973731	1	1	1	1	3.2914	0.647042	0	0	0	0
													2407	21	24.6318	0	0	0	0	9012.46	10407.2	10662.7	10662.7	10662.7	10662.7	0.845236	0.976042	1	1	1	1	3.25005	0.59014	0	0	0	0
													2408	21	24.6318	0	0	0	0	9033.46	10431.8	10662.7	10662.7	10662.7	10662.7	0.847205	0.978352	1	1	1	1	3.20869	0.533238	0	0	0	0
													2409	21	24.6318	0	0	0	0	9054.46	10456.5	10662.7	10662.7	10662.7	10662.7	0.849175	0.980662	1	1	1	1	3.16733	0.476336	0	0	0	0
													2410	21	24.6318	0	0	0	0	9075.46	10481.1	10662.7	10662.7	10662.7	10662.7	0.851144	0.982972	1	1	1	1	3.12597	0.419434	0	0	0	0
													2411	21	24.6318	0	0	0	0	9096.46	10505.7	10662.7	10662.7	10662.7	10662.7	0.853114	0.985282	1	1	1	1	3.08461	0.362532	0	0	0	0
													2412	21	24.6318	0	0	0	0	9117.46	10530.4	10662.7	10662.7	10662.7	10662.7	0.855083	0.987592	1	1	1	1	3.04325	0.30563	0	0	0	0
													2413	21	24.6318	0	0	0	0	9138.46	10555	10662.7	10662.7	10662.7	10662.7	0.857053	0.989902	1	1	1	1	3.00189	0.248728	0	0	0	0
													2414	21	24.6318	0	0	0	0	9159.46	10579.6	10662.7	10662.7	10662.7	10662.7	0.859022	0.992212	1	1	1	1	2.96053	0.191826	0	0	0	0
													2415	21	24.6318	0	0	0	0	9180.46	10604.2	10662.7	10662.7	10662.7	10662.7	0.860992	0.994522	1	1	1	1	2.91917	0.134924	0	0	0	0
													2416	21	24.6318	0	0	0	0	9201.46	10628.9	10662.7	10662.7	10662.7	10662.7	0.862961	0.996832	1	1	1	1	2.87781	0.0780223	0	0	0	0
													2417	21	24.6318	0	0	0	0	9222.46	10653.5	10662.7	10662.7	10662.7	10662.7	0.864931	0.999143	1	1	1	1	2.83645	0.0211203	0	0	0	0
													2418	21	9.1426	0	0	0	0	9243.46	10662.7	10662.7	10662.7	10662.7	10662.7	0.8669	1	1	1	1	1	2.79509	0	0	0	0	0
													2419	21	0	0	0	0	0	9264.46	10662.7	10662.7	10662.7	10662.7	10662.7	0.86887	1	1	1	1	1	2.75373	0	0	0	0	0
													2420	21	0	0	0	0	0	9285.46	10662.7	10662.7	10662.7	10662.7	10662.7	0.870839	1	1	1	1	1	2.71237	0	0	0	0	0
													2421	21	0	0	0	0	0	9306.46	10662.7	10662.7	10662.7	10662.7	10662.7	0.872809	1	1	1	1	1	2.67101	0	0	0	0	0
													2422	21	0	0	0	0	0	9327.46	10662.7	10662.7	10662.7	10662.7	10662.7	0.874778	1	1	1	1	1	2.62966	0	0	0	0	0
													2423	21	0	0	0	0	0	9348.46	10662.7	10662.7	10662.7	10662.7	10662.7	0.876748	1	1	1	1	1	2.5883	0	0	0	0	0
													2424	21	0	0	0	0	0	9369.46	10662.7	10662.7	10662.7	10662.7	10662.7	0.878717	1	1	1	1	1	2.54694	0	0	0	0	0
													2425	21	0	0	0	0	0	9390.46	10662.7	10662.7	10662.7	10662.7	10662.7	0.880687	1	1	1	1	1	2.50558	0	0	0	0	0
													2426	21	0	0	0	0	0	9411.46	10662.7	10662.7	10662.7	10662.7	10662.7	0.882656	1	1	1	1	1	2.46422	0	0	0	0	0
													2427	21	0	0	0	0	0	9432.46	10662.7	10662.7	10662.7	10662.7	10662.7	0.884626	1	1	1	1	1	2.42286	0	0	0	0	0
													2428	21	0	0	0	0	0	9453.46	10662.7	10662.7	10662.7	10662.7	10662.7	0.886595	1	1	1	1	1	2.3815	0	0	0	0	0
													2429	21	0	0	0	0	0	9474.46	10662.7	10662.7	10662.7	10662.7	10662.7	0.888565	1	1	1	1	1	2.34014	0	0	0	0	0
													2430	21	0	0	0	0	0	9495.46	10662.7	10662.7	10662.7	10662.7	10662.7	0.890534	1	1	1	1	1	2.29878	0	0	0	0	0
													2431	21	0	0	0	0	0	9516.46	10662.7	10662.7	10662.7	10662.7	10662.7	0.892504	1	1	1	1	1	2.25742	0	0	0	0	0
													2432	21	0	0	0	0	0	9537.46	10662.7	10662.7	10662.7	10662.7	10662.7	0.894473	1	1	1	1	1	2.21606	0	0	0	0	0
													2433	21	0	0	0	0	0	9558.46	10662.7	10662.7	10662.7	10662.7	10662.7	0.896443	1	1	1	1	1	2.1747	0	0	0	0	0
													2434	21	0	0	0	0	0	9579.46	10662.7	10662.7	10662.7	10662.7	10662.7	0.898412	1	1	1	1	1	2.13334	0	0	0	0	0
													2435	21	0	0	0	0	0	9600.46	10662.7	10662.7	10662.7	10662.7	10662.7	0.900382	1	1	1	1	1	2.09198	0	0	0	0	0
													2436	21	0	0	0	0	0	9621.46	10662.7	10662.7	10662.7	10662.7	10662.7	0.902351	1	1	1	1	1	2.05063	0	0	0	0	0
													2437	21	0	0	0	0	0	9642.46	10662.7	10662.7	10662.7	10662.7	10662.7	0.904321	1	1	1	1	1	2.00927	0	0	0	0	0
													2438	21	0	0	0	0	0	9663.46	10662.7	10662.7	10662.7	10662.7	10662.7	0.90629	1	1	1	1	1	1.96791	0	0	0	0	0
													2439	21	0	0	0	0	0	9684.46	10662.7	10662.7	10662.7	10662.7	10662.7	0.90826	1	1	1	1	1	1.92655	0	0	0	0	0
													2440	21	0	0	0	0	0	9705.46	10662.7	10662.7	10662.7	10662.7	10662.7	0.910229	1	1	1	1	1	1.88519	0	0	0	0	0
													2441	21	0	0	0	0	0	9726.46	10662.7	10662.7	10662.7	10662.7	10662.7	0.912199	1	1	1	1	1	1.84383	0	0	0	0	0
													2442	21	0	0	0	0	0	9747.46	10662.7	10662.7	10662.7	10662.7	10662.7	0.914168	1	1	1	1	1	1.80247	0	0	0	0	0
													2443	21	0	0	0	0	0	9768.46	10662.7	10662.7	10662.7	10662.7	10662.7	0.916138	1	1	1	1	1	1.76111	0	0	0	0	0
													2444	21	0	0	0	0	0	9789.46	10662.7	10662.7	10662.7	10662.7	10662.7	0.918107	1	1	1	1	1	1.71975	0	0	0	0	0
													2445	21	0	0	0	0	0	9810.46	10662.7	10662.7	10662.7	10662.7	10662.7	0.920077	1	1	1	1	1	1.67839	0	0	0	0	0
													2446	21	0	0	0	0	0	9831.46	10662.7	10662.7	10662.7	10662.7	10662.7	0.922046	1	1	1	1	1	1.63703	0	0	0	0	0
													2447	21	0	0	0	0	0	9852.46	10662.7	10662.7	10662.7	10662.7	10662.7	0.924016	1	1	1	1	1	1.59567	0	0	0	0	0
													2448	21	0	0	0	0	0	9873.46	10662.7	10662.7	10662.7	10662.7	10662.7	0.925985	1	1	1	1	1	1.55431	0	0	0	0	0
													2449	21	0	0	0	0	0	9894.46	10662.7	10662.7	10662.7	10662.7	10662.7	0.927955	1	1	1	1	1	1.51295	0	0	0	0	0
													2450	21	0	0	0	0	0	9915.46	10662.7	10662.7	10662.7	10662.7	10662.7	0.929924	1	1	1	1	1	1.47159	0	0	0	0	0
													2451	21	0	0	0	0	0	9936.46	10662.7	10662.7	10662.7	10662.7	10662.7	0.931894	1	1	1	1	1	1.43024	0	0	0	0	0
													2452	21	0	0	0	0	0	9957.46	10662.7	10662.7	10662.7	10662.7	10662.7	0.933863	1	1	1	1	1	1.38888	0	0	0	0	0
													2453	21	0	0	0	0	0	9978.46	10662.7	10662.7	10662.7	10662.7	10662.7	0.935833	1	1	1	1	1	1.34752	0	0	0	0	0
													2454	21	0	0	0	0	0	9999.46	10662.7	10662.7	10662.7	10662.7	10662.7	0.937802	1	1	1	1	1	1.30616	0	0	0	0	0
													2455	21	0	0	0	0	0	10020.5	10662.7	10662.7	10662.7	10662.7	10662.7	0.939772	1	1	1	1	1	1.2648	0	0	0	0	0
													2456	21	0	0	0	0	0	10041.5	10662.7	10662.7	10662.7	10662.7	10662.7	0.941741	1	1	1	1	1	1.22344	0	0	0	0	0
													2457	21	0	0	0	0	0	10062.5	10662.7	10662.7	10662.7	10662.7	10662.7	0.94371	1	1	1	1	1	1.18208	0	0	0	0	0
													2458	21	0	0	0	0	0	10083.5	10662.7	10662.7	10662.7	10662.7	10662.7	0.94568	1	1	1	1	1	1.14072	0	0	0	0	0
													2459	21	0	0	0	0	0	10104.5	10662.7	10662.7	10662.7	10662.7	10662.7	0.947649	1	1	1	1	1	1.09936	0	0	0	0	0
													2460	21	0	0	0	0	0	10125.5	10662.7	10662.7	10662.7	10662.7	10662.7	0.949619	1	1	1	1	1	1.058	0	0	0	0	0
													2461	21	0	0	0	0	0	10146.5	10662.7	10662.7	10662.7	10662.7	10662.7	0.951588	1	1	1	1	1	1.01664	0	0	0	0	0
													2462	21	0	0	0	0	0	10167.5	10662.7	10662.7	10662.7	10662.7	10662.7	0.953558	1	1	1	1	1	0.975283	0	0	0	0	0
													2463	21	0	0	0	0	0	10188.5	10662.7	10662.7	10662.7	10662.7	10662.7	0.955527	1	1	1	1	1	0.933924	0	0	0	0	0
													2464	21	0	0	0	0	0	10209.5	10662.7	10662.7	10662.7	10662.7	10662.7	0.957497	1	1	1	1	1	0.892565	0	0	0	0	0
													2465	21	0	0	0	0	0	10230.5	10662.7	10662.7	10662.7	10662.7	10662.7	0.959466	1	1	1	1	1	0.851205	0	0	0	0	0
													2466	21	0	0	0	0	0	10251.5	10662.7	10662.7	10662.7	10662.7	10662.7	0.961436	1	1	1	1	1	0.809846	0	0	0	0	0
													2467	21	0	0	0	0	0	10272.5	10662.7	10662.7	10662.7	10662.7	10662.7	0.963405	1	1	1	1	1	0.768487	0	0	0	0	0
													2468	21	0	0	0	0	0	10293.5	10662.7	10662.7	10662.7	10662.7	10662.7	0.965375	1	1	1	1	1	0.727127	0	0	0	0	0
													2469	21	0	0	0	0	0	10314.5	10662.7	10662.7	10662.7	10662.7	10662.7	0.967344	1	1	1	1	1	0.685768	0	0	0	0	0
													2470	21	0	0	0	0	0	10335.5	10662.7	10662.7	10662.7	10662.7	10662.7	0.969314	1	1	1	1	1	0.644409	0	0	0	0	0
													2471	21	0	0	0	0	0	10356.5	10662.7	10662.7	10662.7	10662.7	10662.7	0.971283	1	1	1	1	1	0.603049	0	0	0	0	0
													2472	21	0	0	0	0	0	10377.5	10662.7	10662.7	10662.7	10662.7	10662.7	0.973253	1	1	1	1	1	0.56169	0	0	0	0	0
													2473	21	0	0	0	0	0	10398.5	10662.7	10662.7	10662.7	10662.7	10662.7	0.975222	1	1	1	1	1	0.520331	0	0	0	0	0
													2474	21	0	0	0	0	0	10419.5	10662.7	10662.7	10662.7	10662.7	10662.7	0.977192	1	1	1	1	1	0.478971	0	0	0	0	0
													2475	21	0	0	0	0	0	10440.5	10662.7	10662.7	10662.7	10662.7	10662.7	0.979161	1	1	1	1	1	0.437612	0	0	0	0	0
													2476	21	0	0	0	0	0	10461.5	10662.7	10662.7	10662.7	10662.7	10662.7	0.981131	1	1	1	1	1	0.396253	0	0	0	0	0
													2477	21	0	0	0	0	0	10482.5	10662.7	10662.7	10662.7	10662.7	10662.7	0.9831	1	1	1	1	1	0.354894	0	0	0	0	0
													2478	21	0	0	0	0	0	10503.5	10662.7	10662.7	10662.7	10662.7	10662.7	0.98507	1	1	1	1	1	0.313534	0	0	0	0	0
													2479	21	0	0	0	0	0	10524.5	10662.7	10662.7	10662.7	10662.7	10662.7	0.987039	1	1	1	1	1	0.272175	0	0	0	0	0
													2480	21	0	0	0	0	0	10545.5	10662.7	10662.7	10662.7	10662.7	10662.7	0.989009	1	1	1	1	1	0.230816	0	0	0	0	0
													2481	21	0	0	0	0	0	10566.5	10662.7	10662.7	10662.7	10662.7	10662.7	0.990978	1	1	1	1	1	0.189456	0	0	0	0	0
													2482	21	0	0	0	0	0	10587.5	10662.7	10662.7	10662.7	10662.7	10662.7	0.992948	1	1	1	1	1	0.148097	0	0	0	0	0
													2483	21	0	0	0	0	0	10608.5	10662.7	10662.7	10662.7	10662.7	10662.7	0.994917	1	1	1	1	1	0.106738	0	0	0	0	0
													2484	21	0	0	0	0	0	10629.5	10662.7	10662.7	10662.7	10662.7	10662.7	0.996887	1	1	1	1	1	0.0653784	0	0	0	0	0
													2485	21	0	0	0	0	0	10650.5	10662.7	10662.7	10662.7	10662.7	10662.7	0.998856	1	1	1	1	1	0.0240191	0	0	0	0	0
													2486	12.1956	0	0	0	0	0	10662.7	10662.7	10662.7	10662.7	10662.7	10662.7	1	1	1	1	1	1	0	0	0	0	0	0
													2487	0	0	0	0	0	0	10662.7	10662.7	10662.7	10662.7	10662.7	10662.7	1	1	1	1	1	1	0	0	0	0	0	0
													2488	0	0	0	0	0	0	10662.7	10662.7	10662.7	10662.7	10662.7	10662.7	1	1	1	1	1	1	0	0	0	0	0	0
													2489	0	0	0	0	0	0	10662.7	10662.7	10662.7	10662.7	10662.7	10662.7	1	1	1	1	1	1	0	0	0	0	0	0
													2490	0	0	0	0	0	0	10662.7	10662.7	10662.7	10662.7	10662.7	10662.7	1	1	1	1	1	1	0	0	0	0	0	0
													2491	0	0	0	0	0	0	10662.7	10662.7	10662.7	10662.7	10662.7	10662.7	1	1	1	1	1	1	0	0	0	0	0	0
													2492	0	0	0	0	0	0	10662.7	10662.7	10662.7	10662.7	10662.7	10662.7	1	1	1	1	1	1	0	0	0	0	0	0
													2493	0	0	0	0	0	0	10662.7	10662.7	10662.7	10662.7	10662.7	10662.7	1	1	1	1	1	1	0	0	0	0	0	0
													2494	0	0	0	0	0	0	10662.7	10662.7	10662.7	10662.7	10662.7	10662.7	1	1	1	1	1	1	0	0	0	0	0	0
													2495	0	0	0	0	0	0	10662.7	10662.7	10662.7	10662.7	10662.7	10662.7	1	1	1	1	1	1	0	0	0	0	0	0
													2496	0	0	0	0	0	0	10662.7	10662.7	10662.7	10662.7	10662.7	10662.7	1	1	1	1	1	1	0	0	0	0	0	0
													2497	0	0	0	0	0	0	10662.7	10662.7	10662.7	10662.7	10662.7	10662.7	1	1	1	1	1	1	0	0	0	0	0	0
													2498	0	0	0	0	0	0	10662.7	10662.7	10662.7	10662.7	10662.7	10662.7	1	1	1	1	1	1	0	0	0	0	0	0
													2499	0	0	0	0	0	0	10662.7	10662.7	10662.7	10662.7	10662.7	10662.7	1	1	1	1	1	1	0	0	0	0	0	0
													2500	0	0	0	0	0	0	10662.7	10662.7	10662.7	10662.7	10662.7	10662.7	1	1	1	1	1	1	0	0	0	0	0	0
													2501	0	0	0	0	0	0	10662.7	10662.7	10662.7	10662.7	10662.7	10662.7	1	1	1	1	1	1	0	0	0	0	0	0
													2502	0	0	0	0	0	0	10662.7	10662.7	10662.7	10662.7	10662.7	10662.7	1	1	1	1	1	1	0	0	0	0	0	0
													2503	0	0	0	0	0	0	10662.7	10662.7	10662.7	10662.7	10662.7	10662.7	1	1	1	1	1	1	0	0	0	0	0	0
													2504	0	0	0	0	0	0	10662.7	10662.7	10662.7	10662.7	10662.7	10662.7	1	1	1	1	1	1	0	0	0	0	0	0
													2505	0	0	0	0	0	0	10662.7	10662.7	10662.7	10662.7	10662.7	10662.7	1	1	1	1	1	1	0	0	0	0	0	0
													2506	0	0	0	0	0	0	10662.7	10662.7	10662.7	10662.7	10662.7	10662.7	1	1	1	1	1	1	0	0	0	0	0	0
													2507	0	0	0	0	0	0	10662.7	10662.7	10662.7	10662.7	10662.7	10662.7	1	1	1	1	1	1	0	0	0	0	0	0
													2508	0	0	0	0	0	0	10662.7	10662.7	10662.7	10662.7	10662.7	10662.7	1	1	1	1	1	1	0	0	0	0	0	0
													2509	0	0	0	0	0	0	10662.7	10662.7	10662.7	10662.7	10662.7	10662.7	1	1	1	1	1	1	0	0	0	0	0	0
													2510	0	0	0	0	0	0	10662.7	10662.7	10662.7	10662.7	10662.7	10662.7	1	1	1	1	1	1	0	0	0	0	0	0
													2511	0	0	0	0	0	0	10662.7	10662.7	10662.7	10662.7	10662.7	10662.7	1	1	1	1	1	1	0	0	0	0	0	0
													2512	0	0	0	0	0	0	10662.7	10662.7	10662.7	10662.7	10662.7	10662.7	1	1	1	1	1	1	0	0	0	0	0	0
													2513	0	0	0	0	0	0	10662.7	10662.7	10662.7	10662.7	10662.7	10662.7	1	1	1	1	1	1	0	0	0	0	0	0
													2514	0	0	0	0	0	0	10662.7	10662.7	10662.7	10662.7	10662.7	10662.7	1	1	1	1	1	1	0	0	0	0	0	0
													2515	0	0	0	0	0	0	10662.7	10662.7	10662.7	10662.7	10662.7	10662.7	1	1	1	1	1	1	0	0	0	0	0	0
													2516	0	0	0	0	0	0	10662.7	10662.7	10662.7	10662.7	10662.7	10662.7	1	1	1	1	1	1	0	0	0	0	0	0

## Sheet: Energy Consumption
﻿name	slug	Population	date	ranking	BTU/person	Cumul Pop	Pop Percent	World	LogModel	Present	RCP2.6	RCP4.5	RCP7.0	RCP8.5						Present	RCP 2.6	RCP 4.5	RCP 7.0	RCP 8.5
Somalia	somalia	12693796	2019	195	802000	12693796	0.00159153	26.83	106.586	12.0599	42.8915	959.61	5690.6	11815.5	105.778	119.151	E max	15000	E mean	1750	2080	4210	7979	11124
Burundi	burundi	13162952	2019	194	1087000	25856748	0.00324187	36.3643	107.43	12.2028	43.3088	963.981	5699.73	11820.2	102.459	120.331			mean/max	0.116667	0.138667	0.280667	0.531933	0.7416
Central African Republic	central-african-republic	5552228	2019	193	1121000	31408976	0.003938	37.5017	107.788	12.2636	43.486	965.831	5703.58	11822.1					Base	1258	353	15.7	2.64	1.27
Congo Democratic Republic of the	congo-democratic-republic-of-the	111859928	2019	192	1371000	143268904	0.0179628	45.8652	115.262	13.5547	47.2152	1003.86	5781.77	11861.8					E_0	11.9237	42.4929	955.414	5681.82	11811
Niger	niger	25396840	2019	191	1540000	168665744	0.021147	51.5189	117.03	13.8663	48.1055	1012.7	5799.67	11870.9					Coeff	2099.97	2549.66	5100.33	9598.67	13342.1
Chad	chad	18523165	2019	190	1575000	187188909	0.0234694	52.6898	118.337	14.098	48.7653	1019.2	5812.76	11877.5
Rwanda	rwanda	13400541	2019	189	1704000	200589450	0.0251496	57.0053	119.291	14.2681	49.2484	1023.92	5822.25	11882.2
Sierra Leone	sierra-leone	8908040	2019	188	1803000	209497490	0.0262664	60.3173	119.93	14.3823	49.5721	1027.08	5828.56	11885.4
Malawi	malawi	21279597	2019	187	1809000	230777087	0.0289344	60.518	121.469	14.6588	50.3541	1034.65	5843.68	11893
Madagascar	madagascar	28812195	2019	186	2307000	259589282	0.0325469	77.178	123.585	15.0416	51.4326	1045	5864.21	11903.3
South Sudan	south-sudan	12118379	2019	185	2404000	271707661	0.0340662	80.423	124.486	15.2057	51.8931	1049.38	5872.86	11907.6
Guinea-Bissau	guinea-bissau	2078820	2019	184	2460000	273786481	0.0343269	82.2964	124.641	15.234	51.9725	1050.13	5874.35	11908.3
Uganda	uganda	47729952	2019	183	2943000	321516433	0.0403112	98.4546	128.258	15.8987	53.8295	1067.58	5908.57	11925.4
Eritrea	eritrea	6274796	2019	182	3217000	327791229	0.0410979	107.621	128.741	15.9883	54.0785	1069.89	5913.09	11927.6
Ethiopia	ethiopia	116462712	2019	181	3219000	444253941	0.0556998	107.688	138.049	17.7444	58.9152	1113.79	5997.5	11969.3
Afghanistan	afghanistan	39232003	2019	180	3227000	483485944	0.0606186	107.956	141.333	18.3785	60.64	1128.98	6026.21	11983.4
Burkina Faso	burkina-faso	22489126	2019	179	3230000	505975070	0.0634383	108.056	143.251	18.7521	61.6514	1137.78	6042.73	11991.5
Tanzania	tanzania	65642682	2019	178	3334000	571617752	0.0716684	111.535	149	19.8866	64.7011	1163.86	6091.2	12015.1
Gambia The	gambia-the	2468569	2019	177	3547000	574086321	0.0719779	118.661	149.22	19.9305	64.8187	1164.85	6093.03	12016
Liberia	liberia	5506280	2019	176	3790000	579592601	0.0726683	126.79	149.714	20.029	65.0817	1167.07	6097.12	12018
Haiti	haiti	11470261	2019	175	3970000	591062862	0.0741064	132.812	150.746	20.2356	65.6331	1171.7	6105.64	12022.1
Togo	togo	8703961	2019	174	4113000	599766823	0.0751977	137.596	151.535	20.3939	66.0546	1175.22	6112.11	12025.2
Guinea	guinea	13607249	2019	173	4133000	613374072	0.0769038	138.265	152.776	20.6437	66.7191	1180.76	6122.24	12030.1
Mali	mali	21359722	2019	172	4396000	634733794	0.0795818	147.063	154.744	21.0421	67.7756	1189.5	6138.18	12037.8
Nepal	nepal	30899443	2019	171	5219000	665633237	0.0834559	174.596	157.637	21.632	69.3336	1202.25	6161.3	12049
Comoros	comoros	888378	2019	170	5346000	666521615	0.0835673	178.844	157.721	21.6492	69.3789	1202.62	6161.97	12049.3
Yemen	yemen	31565602	2019	169	5453000	698087217	0.087525	182.424	160.733	22.2695	71.0085	1215.8	6185.69	12060.7
Timor-Leste	timor-leste	1476042	2019	168	5740000	699563259	0.08771	192.025	160.875	22.2989	71.0856	1216.42	6186.8	12061.2
Cameroon	cameroon	30135732	2019	167	6187000	729698991	0.0914884	206.979	163.807	22.9084	72.6789	1229.14	6209.54	12072.1
Kenya	kenya	57052004	2019	166	6310000	786750995	0.0986415	211.094	169.506	24.1084	75.7936	1253.59	6252.81	12092.8
Solomon Islands	solomon-islands	714766	2019	165	6955000	787465761	0.0987311	232.671	169.578	24.1238	75.8335	1253.9	6253.35	12093.1
Lesotho	lesotho	2210646	2019	164	7823000	789676407	0.0990082	261.709	169.803	24.1716	75.9569	1254.86	6255.03	12093.9
Sudan	sudan	49197555	2019	163	8047000	838873962	0.105177	269.203	174.885	25.2595	78.7558	1276.36	6292.6	12111.7
Mozambique	mozambique	32513805	2019	162	8107000	871387767	0.109253	271.21	178.326	26.0052	80.662	1290.77	6317.55	12123.5
Cote d'Ivoire	cote-divoire	29344847	2019	161	8225000	900732614	0.112932	275.158	181.49	26.6971	82.4219	1303.91	6340.16	12134.2
Nigeria	nigeria	230842743	2019	160	8466000	1131575357	0.141875	283.22	208.421	32.823	97.6747	1412.08	6520.82	12218.4
Benin	benin	14219908	2019	159	8468000	1145795265	0.143658	283.287	210.205	33.2433	98.7016	1419.03	6532.12	12223.6
Djibouti	djibouti	976143	2019	158	8869000	1146771408	0.14378	296.702	210.328	33.2723	98.7725	1419.51	6532.89	12224
Senegal	senegal	18384660	2019	157	9221000	1165156068	0.146085	308.478	212.658	33.8243	100.117	1428.55	6547.53	12230.7
Kiribati	kiribati	115372	2019	156	9335000	1165271440	0.1461	312.292	212.673	33.8277	100.126	1428.61	6547.62	12230.8
Bangladesh	bangladesh	167184465	2019	155	9917000	1332455905	0.167061	331.762	235.087	39.2868	113.227	1513.49	6682.22	12292.2
Burma	burma	57970293	2019	154	10679000	1390426198	0.174329	357.253	243.399	41.3786	118.159	1544.09	6729.54	12313.6
Vanuatu	vanuatu	313046	2019	153	10878000	1390739244	0.174368	363.911	243.445	41.3902	118.187	1544.25	6729.79	12313.7
Ghana	ghana	33846114	2019	152	11239000	1424585358	0.178612	375.988	248.434	42.6629	121.166	1562.41	6757.57	12326.2
Papua New Guinea	papua-new-guinea	9819350	2019	151	11316000	1434404708	0.179843	378.564	249.9	43.0395	122.044	1567.71	6765.66	12329.8
Zimbabwe	zimbabwe	15418674	2019	150	11516000	1449823382	0.181776	385.254	252.22	43.6374	123.436	1576.08	6778.36	12335.5
Zambia	zambia	20216029	2019	149	11595000	1470039411	0.184311	387.897	255.295	44.434	125.285	1587.12	6795.06	12343
Sao Tome and Principe	sao-tome-and-principe	220372	2019	148	11636000	1470259783	0.184339	389.269	255.329	44.4428	125.305	1587.24	6795.25	12343.1
Angola	angola	35981281	2019	147	11693000	1506241064	0.18885	391.176	260.895	45.8971	128.666	1607.08	6825.07	12356.4
Korea North	korea-north	26072217	2019	146	12610000	1532313281	0.192119	421.853	265.004	46.9805	131.157	1621.61	6846.76	12366
Mauritania	mauritania	4244878	2019	145	13558000	1536558159	0.192651	453.567	265.679	47.1593	131.567	1623.99	6850.3	12367.6
West Bank	west-bank	3176549	2019	144	13604000	1539734708	0.193049	455.106	266.185	47.2935	131.875	1625.77	6852.95	12368.8
Gaza Strip	gaza-strip	2098389	2019	143	13604000	1541833097	0.193312	455.106	266.52	47.3824	132.079	1626.95	6854.7	12369.6
Cambodia	cambodia	16891245	2019	142	13629000	1558724342	0.19543	455.942	269.232	48.104	133.73	1636.46	6868.81	12375.8
Nicaragua	nicaragua	6359689	2019	141	14916000	1565084031	0.196228	498.997	270.26	48.3786	134.357	1640.06	6874.13	12378.2
Pakistan	pakistan	247653551	2019	140	15859000	1812737582	0.227278	530.544	313.506	60.3809	161.202	1786.46	7084.49	12470.4
Congo Republic of the	congo-republic-of-the	5677493	2019	139	16156000	1818415075	0.22799	540.48	314.574	60.6884	161.876	1789.96	7089.39	12472.5
Sri Lanka	sri-lanka	23326272	2019	138	17268000	1841741347	0.230914	577.681	319.003	61.9685	164.677	1804.44	7109.54	12481.2
Philippines	philippines	116434200	2019	137	19261000	1958175547	0.245513	644.354	342.06	68.7735	179.402	1878.45	7211.02	12524.9
Eswatini	eswatini	1130043	2019	136	19371000	1959305590	0.245654	648.034	342.292	68.8431	179.551	1879.18	7212.01	12525.3
Guatemala	guatemala	17980803	2019	135	19411000	1977286393	0.247909	649.372	346.001	69.9598	181.942	1890.89	7227.81	12532
Honduras	honduras	9571352	2019	134	19800000	1986857745	0.249109	662.386	347.992	70.5616	183.227	1897.15	7236.23	12535.6
Tonga	tonga	105221	2019	133	22841000	1986962966	0.249122	764.119	348.013	70.5682	183.241	1897.21	7236.33	12535.7
India	india	1399179585	2019	132	23231000	3386142551	0.424549	777.166	805.006	246.817	512.827	3075.45	8579.83	13072.5
El Salvador	el-salvador	6602370	2019	131	24124000	3392744921	0.425376	807.04	808.198	248.28	515.323	3082.47	8586.73	13075
Syria	syria	22933531	2019	130	24567000	3415678452	0.428252	821.86	819.383	253.428	524.09	3106.98	8610.73	13084
Morocco	morocco	37067420	2019	129	24590000	3452745872	0.432899	822.63	837.791	261.975	538.575	3146.99	8649.67	13098.6
Cabo Verde	cabo-verde	603901	2019	128	26539000	3453349773	0.432975	887.831	838.094	262.117	538.814	3147.65	8650.3	13098.8
Gabon	gabon	2397368	2019	127	26786000	3455747141	0.433276	896.094	839.299	262.68	539.765	3150.25	8652.83	13099.8
Bolivia	bolivia	12186079	2019	126	27094000	3467933220	0.434803	906.398	845.452	265.56	544.625	3163.54	8665.67	13104.5
Samoa	samoa	207501	2019	125	27111000	3468140721	0.434829	906.967	845.557	265.609	544.708	3163.76	8665.89	13104.6
Tajikistan	tajikistan	9245937	2019	124	27651000	3477386658	0.435989	925.032	850.256	267.816	548.425	3173.88	8675.65	13108.3
Saint Vincent and the Grenadines	saint-vincent-and-the-grenadines	100804	2019	123	27821000	3477487462	0.436001	930.719	850.307	267.84	548.466	3173.99	8675.75	13108.3
Indonesia	indonesia	279476346	2019	122	29680000	3756963808	0.471042	992.91	1005.36	343.945	673.635	3495.51	8975.95	13218.5
Namibia	namibia	2777232	2019	121	29811000	3759741040	0.47139	997.292	1007.04	344.801	675.012	3498.86	8978.98	13219.6
Belize	belize	419137	2019	120	31552000	3760160177	0.471442	1055.54	1007.29	344.93	675.22	3499.37	8979.44	13219.8
Cuba	cuba	10985974	2019	119	32785000	3771146151	0.47282	1096.78	1013.95	348.338	680.698	3512.66	8991.46	13224.2
Fiji	fiji	947760	2019	118	32901000	3772093911	0.472939	1100.66	1014.52	348.633	681.173	3513.81	8992.49	13224.5
Botswana	botswana	2417596	2019	117	34095000	3774511507	0.473242	1140.61	1015.99	349.389	682.385	3516.75	8995.14	13225.5
Colombia	colombia	49336454	2019	116	34703000	3823847961	0.479427	1160.95	1046.48	365.159	707.603	3577.16	9049.32	13245.1
Kyrgyzstan	kyrgyzstan	6122781	2019	115	35059000	3829970742	0.480195	1172.86	1050.33	367.166	710.797	3584.73	9056.06	13247.5
Tunisia	tunisia	11976182	2019	114	35620000	3841946924	0.481697	1191.63	1057.9	371.122	717.086	3599.58	9069.27	13252.2
Vietnam	vietnam	104799174	2019	113	36392000	3946746098	0.494836	1217.45	1126.48	407.61	774.547	3732.21	9185.7	13293.9
Peru	peru	32440172	2019	112	36465000	3979186270	0.498903	1219.89	1148.59	419.616	793.25	3774.24	9222.04	13306.9
Dominica	dominica	74656	2019	111	37513000	3979260926	0.498913	1254.95	1148.65	419.644	793.294	3774.34	9222.12	13306.9
Albania	albania	3101621	2019	110	38442000	3982362547	0.499302	1286.03	1150.78	420.81	795.105	3778.39	9225.61	13308.1
Dominican Republic	dominican-republic	10790744	2019	109	39016000	3993153291	0.500655	1305.23	1158.25	424.893	801.441	3792.49	9237.73	13312.4
Jordan	jordan	11086716	2019	108	39331000	4004240007	0.502045	1315.77	1165.97	429.13	808.003	3807.03	9250.2	13316.9
Grenada	grenada	114299	2019	107	39799000	4004354306	0.502059	1331.43	1166.05	429.174	808.071	3807.18	9250.33	13316.9
Egypt	egypt	109546720	2019	106	40063000	4113901026	0.515794	1340.26	1245.18	473.376	875.876	3953.93	9374.5	13360.7
Moldova	moldova	3250532	2019	105	40398000	4117151558	0.516201	1351.47	1247.61	474.755	877.973	3958.37	9378.21	13362
Ecuador	ecuador	17483326	2019	104	42564000	4134634884	0.518393	1423.93	1260.75	482.241	889.336	3982.34	9398.18	13369
Costa Rica	costa-rica	5256612	2019	103	44899000	4139891496	0.519052	1502.04	1264.73	484.515	892.781	3989.57	9404.2	13371.1
Guyana	guyana	791739	2019	102	48608000	4140683235	0.519152	1626.12	1265.33	484.858	893.301	3990.66	9405.11	13371.4
Jamaica	jamaica	2820982	2019	101	49700000	4143504217	0.519505	1662.66	1267.47	486.084	895.157	3994.55	9408.34	13372.5
Saint Lucia	saint-lucia	167591	2019	100	50872000	4143671808	0.519526	1701.86	1267.6	486.157	895.267	3994.78	9408.53	13372.6
Kosovo	kosovo	1964327	2019	99	51462000	4145636135	0.519773	1721.6	1269.09	487.012	896.561	3997.49	9410.78	13373.4
Armenia	armenia	2989091	2019	98	53019000	4148625226	0.520147	1773.69	1271.37	488.316	898.535	4001.62	9414.2	13374.6
Lebanon	lebanon	5331203	2019	97	53528000	4153956429	0.520816	1790.72	1275.44	490.652	902.065	4008.99	9420.31	13376.7
North Macedonia	north-macedonia	2133410	2019	96	53572000	4156089839	0.521083	1792.19	1277.07	491.589	903.482	4011.94	9422.76	13377.6
Equatorial Guinea	equatorial-guinea	1737695	2019	95	57596000	4157827534	0.521301	1926.81	1278.4	492.354	904.637	4014.35	9424.75	13378.3
Uzbekistan	uzbekistan	31360836	2019	94	57709000	4189188370	0.525233	1930.59	1302.66	506.367	925.747	4058.05	9460.8	13390.9
Brazil	brazil	218689757	2019	93	59444000	4407878127	0.552652	1988.63	1485.1	615.822	1087.3	4376.31	9716	13478.9
Maldives	maldives	521021	2019	92	59690000	4408399148	0.552717	1996.86	1485.56	616.11	1087.72	4377.1	9716.62	13479.1
Algeria	algeria	44758398	2019	91	61433000	4453157546	0.558329	2055.17	1525.95	641.287	1124.12	4445.26	9769.7	13497.2
Mexico	mexico	129875529	2019	90	61597000	4583033075	0.574613	2060.66	1649.48	720.322	1236.8	4649.12	9925.36	13549.8
Paraguay	paraguay	7439863	2019	89	62775000	4590472938	0.575545	2100.06	1656.85	725.133	1243.59	4661.08	9934.35	13552.9
Iraq	iraq	41266109	2019	88	63174000	4631739047	0.580719	2113.41	1698.34	752.411	1281.91	4727.96	9984.38	13569.6
Georgia	georgia	4927228	2019	87	63286000	4636666275	0.581337	2117.16	1703.36	755.736	1286.57	4736.01	9990.36	13571.6
Azerbaijan	azerbaijan	10420515	2019	86	64416000	4647086790	0.582644	2154.96	1714.03	762.816	1296.47	4753.08	10003	13575.9
Uruguay	uruguay	3416264	2019	85	66909000	4650503054	0.583072	2238.36	1717.55	765.152	1299.73	4758.69	10007.2	13577.3
Romania	romania	18326327	2019	84	71736000	4668829381	0.58537	2399.84	1736.52	777.803	1317.37	4788.89	10029.6	13584.7
Bosnia and Herzegovina	bosnia-and-herzegovina	3807764	2019	83	71815000	4672637145	0.585847	2402.49	1740.49	780.458	1321.06	4795.19	10034.2	13586.3
Saint Kitts and Nevis	saint-kitts-and-nevis	54817	2019	82	71960000	4672691962	0.585854	2407.34	1740.54	780.496	1321.11	4795.28	10034.3	13586.3
Laos	laos	7852377	2019	81	73187000	4680544339	0.586838	2448.39	1748.75	786	1328.77	4808.3	10043.9	13589.5
Estonia	estonia	1202762	2019	80	76329000	4681747101	0.586989	2553.5	1750.01	786.846	1329.94	4810.3	10045.3	13590
Thailand	thailand	69794997	2019	79	76714000	4751542098	0.59574	2566.38	1824.77	837.557	1400	4927.62	10131	13618.4
Montenegro	montenegro	602445	2019	78	77286000	4752144543	0.595816	2585.51	1825.43	838.009	1400.62	4928.64	10131.8	13618.7
Argentina	argentina	46621847	2019	77	79083000	4798766390	0.601661	2645.63	1877.16	873.71	1449.48	5008.62	10189.4	13637.7
Turkey (Turkiye)	turkey-turkiye	83593483	2019	76	79126000	4882359873	0.612142	2647.07	1973.61	941.574	1541.4	5155.27	10293.6	13671.9
Mauritius	mauritius	1309448	2019	75	79448000	4883669321	0.612306	2657.84	1975.16	942.678	1542.89	5157.6	10295.3	13672.5
British Virgin Islands	british-virgin-islands	39369	2019	74	80136000	4883708690	0.612311	2680.86	1975.2	942.711	1542.93	5157.67	10295.3	13672.5
Macau	macau	639971	2019	73	81407000	4884348661	0.612391	2723.38	1975.96	943.251	1543.66	5158.81	10296.1	13672.8
Chile	chile	18549457	2019	72	81953000	4902898118	0.614717	2741.64	1998.05	959.039	1564.86	5191.96	10319.4	13680.4
Suriname	suriname	639759	2019	71	82356000	4903537877	0.614797	2755.12	1998.82	959.588	1565.6	5193.11	10320.2	13680.6
Ukraine	ukraine	43306477	2019	70	82571000	4946844354	0.620227	2762.32	2051.38	997.506	1616.27	5271.33	10374.7	13698.4
Mongolia	mongolia	3255468	2019	69	83045000	4950099822	0.620635	2778.17	2055.39	1000.42	1620.15	5277.26	10378.9	13699.7
Barbados	barbados	303431	2019	68	83723000	4950403253	0.620673	2800.86	2055.76	1000.69	1620.51	5277.81	10379.2	13699.8
Venezuela	venezuela	30518260	2019	67	85829000	4980921513	0.624499	2871.31	2093.71	1028.39	1657.3	5333.72	10417.9	13712.4
Latvia	latvia	1821750	2019	66	86645000	4982743263	0.624728	2898.61	2095.99	1030.07	1659.52	5337.07	10420.2	13713.1
American Samoa	american-samoa	44620	2019	65	88796000	4982787883	0.624733	2970.57	2096.05	1030.11	1659.57	5337.16	10420.2	13713.1
Croatia	croatia	4169239	2019	64	89733000	4986957122	0.625256	3001.91	2101.3	1033.96	1664.67	5344.84	10425.5	13714.9
Puerto Rico	puerto-rico	3057311	2019	63	94379000	4990014433	0.625639	3157.34	2105.15	1036.79	1668.42	5350.49	10429.4	13716.1
Serbia	serbia	6693375	2019	62	98195000	4996707808	0.626478	3285	2113.61	1043.02	1676.65	5362.87	10437.9	13718.9
South Africa	south-africa	58048332	2019	61	98474000	5054756140	0.633756	3294.33	2188.44	1098.63	1749.79	5471.43	10511.9	13742.8
Panama	panama	4404108	2019	60	98946000	5059160248	0.634309	3310.12	2194.23	1102.97	1755.46	5479.75	10517.5	13744.6
Bhutan	bhutan	876181	2019	59	100135000	5060036429	0.634419	3349.9	2195.38	1103.84	1756.6	5481.41	10518.7	13744.9
Lithuania	lithuania	2655755	2019	58	101651000	5062692184	0.634752	3400.62	2198.88	1106.46	1760.03	5486.44	10522.1	13746
Portugal	portugal	10223150	2019	57	101734000	5072915334	0.636033	3403.39	2212.39	1116.63	1773.32	5505.84	10535.2	13750.2
Belarus	belarus	9383853	2019	56	102558000	5082299187	0.63721	3430.96	2224.87	1126.05	1785.6	5523.71	10547.2	13754.1
Bulgaria	bulgaria	6827736	2019	55	103924000	5089126923	0.638066	3476.66	2233.99	1132.95	1794.59	5536.74	10556	13756.9
China	china	1413142846	2019	54	105687000	6502269769	0.815243	3535.63	5210.98	4012.4	5074.26	9018.63	12537.1	14352
Libya	libya	7252573	2019	53	107118000	6509522342	0.816153	3583.51	5233.68	4038.53	5101.4	9041.24	12548.2	14355.1
Antigua and Barbuda	antigua-and-barbuda	101489	2019	52	107154000	6509623831	0.816165	3584.71	5234	4038.89	5101.78	9041.56	12548.3	14355.2
Greece	greece	10497595	2019	51	108022000	6520121426	0.817481	3613.75	5267.03	4077.01	5141.33	9074.39	12564.4	14359.7
Hungary	hungary	9670009	2019	50	108212000	6529791435	0.818694	3620.11	5297.65	4112.44	5178.02	9104.73	12579.2	14363.9
Italy	italy	61021855	2019	49	112606000	6590813290	0.826345	3767.1	5494.99	4343.25	5415.72	9298.59	12672.9	14390.1
Poland	poland	37991766	2019	48	112831000	6628805056	0.831108	3774.63	5621.55	4493.45	5569.2	9421.36	12731.7	14406.5
Israel	israel	9043387	2019	47	113273000	6637848443	0.832242	3789.42	5652.1	4529.96	5606.36	9450.82	12745.7	14410.4
United Kingdom	united-kingdom	68138484	2019	46	119894000	6705986927	0.840785	4010.91	5887.71	4814.77	5894.5	9675.78	12851.8	14439.9
Spain	spain	47222613	2019	45	122673000	6753209540	0.846706	4103.88	6056.73	5022.59	6102.84	9834.82	12925.9	14460.3
Malaysia	malaysia	34219975	2019	44	123755000	6787429515	0.850996	4140.08	6182.24	5178.77	6258.39	9951.7	12979.9	14475.2
Denmark	denmark	5946984	2019	43	124163000	6793376499	0.851742	4153.73	6204.31	5206.4	6285.83	9972.16	12989.3	14477.8
Slovakia	slovakia	5425319	2019	42	129665000	6798801818	0.852422	4337.79	6224.52	5231.74	6310.96	9990.85	12997.9	14480.1
Ireland	ireland	5323991	2019	41	133674000	6804125809	0.853089	4471.91	6244.41	5256.73	6335.72	10009.2	13006.3	14482.4
Cyprus	cyprus	1308120	2019	40	133920000	6805433929	0.853253	4480.14	6249.31	5262.88	6341.82	10013.8	13008.4	14483
Slovenia	slovenia	2099790	2019	39	134836000	6807533719	0.853517	4510.78	6257.18	5272.78	6351.62	10021	13011.7	14483.9
Switzerland	switzerland	8563760	2019	38	137918000	6816097479	0.85459	4613.89	6289.38	5313.34	6391.76	10050.7	13025.2	14487.6
Bahamas The	bahamas-the	358508	2019	37	140505000	6816455987	0.854635	4700.43	6290.73	5315.05	6393.44	10051.9	13025.8	14487.8
Iran	iran	87590873	2019	36	145540000	6904046860	0.865617	4868.87	6629.81	5748.41	6818.9	10360.6	13165.4	14525.9
Japan	japan	123719238	2019	35	147107000	7027766098	0.881129	4921.29	7140.1	6421.39	7468.52	10812.7	13365.2	14579.8
France	france	68521974	2019	34	151053000	7096288072	0.88972	5053.3	7439.45	6827.46	7854.58	11071.5	13477.1	14609.8
Guam	guam	169330	2019	33	152767000	7096457402	0.889741	5110.64	7440.2	6828.49	7855.56	11072.2	13477.4	14609.9
Taiwan	taiwan	23588613	2019	32	160669000	7120046015	0.892699	5374.99	7546.14	6974.16	7993.05	11162.7	13516.1	14620.2
Germany	germany	84220184	2019	31	161174000	7204266199	0.903258	5391.89	7936.83	7520.09	8503.84	11492.1	13655.4	14657.1
Czechia	czechia	10706242	2019	30	161972000	7214972441	0.904601	5418.58	7987.92	7592.48	8571.07	11534.6	13673.2	14661.8
Seychelles	seychelles	97617	2019	29	163060000	7215070058	0.904613	5454.98	7988.39	7593.14	8571.69	11535	13673.4	14661.9
Austria	austria	8940860	2019	28	171299000	7224010918	0.905734	5730.61	8031.31	7654.14	8628.24	11570.7	13688.3	14665.8
Hong Kong	hong-kong	7288167	2019	27	172009000	7231299085	0.906648	5754.36	8066.47	7704.22	8674.62	11599.8	13700.4	14669
Aruba	aruba	123702	2019	26	174629000	7231422787	0.906663	5842.01	8067.07	7705.07	8675.41	11600.3	13700.6	14669.1
Cayman Islands	cayman-islands	65483	2019	25	175578000	7231488270	0.906671	5873.76	8067.39	7705.53	8675.83	11600.6	13700.7	14669.1
Bermuda	bermuda	72576	2019	24	176312000	7231560846	0.90668	5898.31	8067.74	7706.03	8676.29	11600.9	13700.8	14669.1
Kazakhstan	kazakhstan	19543464	2019	23	180726000	7251104310	0.909131	6045.98	8162.8	7841.98	8801.91	11679.4	13733.5	14677.7
New Zealand	new-zealand	5109702	2019	22	186804000	7256214012	0.909771	6249.31	8187.83	7877.92	8835.05	11700	13742	14680
Sweden	sweden	10536338	2019	21	210882000	7266750350	0.911092	7054.81	8239.7	7952.55	8903.79	11742.7	13759.7	14684.6
Finland	finland	5614571	2019	20	216571000	7272364921	0.911796	7245.13	8267.48	7992.6	8940.64	11765.5	13769.1	14687.1
Netherlands	netherlands	17463930	2019	19	219606000	7289828851	0.913986	7346.66	8354.47	8118.49	9056.22	11836.6	13798.4	14694.8
Russia	russia	141698923	2019	18	227898000	7431527774	0.931752	7624.06	9095	9216.04	10051	12430.1	14038.4	14757.3
Belgium	belgium	11913633	2019	17	234216000	7443441407	0.933246	7835.42	9160.18	9314.81	10139.5	12481.3	14058.8	14762.6
Australia	australia	26461166	2019	16	241004000	7469902573	0.936563	8062.51	9306.61	9538.01	10338.8	12595.8	14104.1	14774.3
Korea South	korea-south	51966948	2019	15	242346000	7521869521	0.943079	8107.4	9601.04	9992.03	10741.6	12823.9	14193.6	14797.3
Malta	malta	467138	2019	14	267739000	7522336659	0.943137	8956.9	9603.73	9996.21	10745.3	12825.9	14194.4	14797.5
Oman	oman	3833465	2019	13	292022000	7526170124	0.943618	9769.25	9625.82	10030.6	10775.6	12842.9	14201	14799.2
Saudi Arabia	saudi-arabia	35939806	2019	12	296949000	7562109930	0.948124	9934.08	9835.42	10358.4	11064.3	13003.3	14263.3	14815.2
United States	united-states	339665118	2019	11	304414000	7901775048	0.990711	10183.8	12056.1	14037.8	14204.4	14621.2	14865.3	14966.7
Luxembourg	luxembourg	660924	2019	10	310068000	7902435972	0.990794	10373	12060.9	14046.1	14211.4	14624.5	14866.5	14967
Turkmenistan	turkmenistan	5690818	2019	9	330507000	7908126790	0.991507	11056.7	12102.1	14117.8	14271	14653.3	14876.8	14969.6
Norway	norway	5597924	2019	8	333833000	7913724714	0.992209	11168	12142.8	14188.7	14329.8	14681.6	14887	14972.1
Kuwait	kuwait	3103580	2019	7	381985000	7916828294	0.992598	12778.9	12165.4	14228.1	14362.6	14697.4	14892.6	14973.5
Canada	canada	38516736	2019	6	403700000	7955345030	0.997427	13505.3	12449.5	14727.1	14775.3	14894.1	14962.6	14990.8
Brunei	brunei	484991	2019	5	415184000	7955830021	0.997488	13889.5	12453.1	14733.5	14780.6	14896.6	14963.5	14991
United Arab Emirates	united-arab-emirates	9973449	2019	4	471788000	7965803470	0.998739	15783.1	12527.8	14865.6	14889.4	14948	14981.6	14995.5
Bahrain	bahrain	1553886	2019	3	547976000	7967357356	0.998933	18331.9	12539.4	14886.2	14906.4	14956	14984.5	14996.2
Singapore	singapore	5975383	2019	2	639951000	7973332739	0.999683	21408.8	12584.4	14966.1	14972.1	14986.9	14995.4	14998.9
Qatar	qatar	2532104	2019	1	723582000	7975864843	1	24206.6	12603.5	15000	15000	15000	15000	15000
		7975864843
